# Supplementary material for: Impact of the COVID-19 pandemic on neonatal admissions in a tertiary children’s hospital in southwest China: An interrupted time-series study
Source: PLoS One. 2022 Jan 13;17(1):e0262202. doi: 10.1371/journal.pone.0262202 (PMC8758080; doi:10.1371/journal.pone.0262202)
Supplement: S1 File — (ZIP) [file pone.0262202.s001.zip]

Archive with 10 entries (9 files):
- S1 File. Demographic Characteristics for the patients/
- S1 File. Demographic Characteristics for the patients/Demographic Characteristics for the patients.csv
- S1 File. Demographic Characteristics for the patients/The admissions per week of Gastrointestinal system.csv
- S1 File. Demographic Characteristics for the patients/The admissions per week of Infectious diseases.csv
- S1 File. Demographic Characteristics for the patients/The admissions per week of Neonatal Transport from houspitial 'dedicated transport teams.csv
- S1 File. Demographic Characteristics for the patients/The admissions per week of Pathological jaundice-related diseases.csv
- S1 File. Demographic Characteristics for the patients/The admissions per week of Respiratory system.csv
- S1 File. Demographic Characteristics for the patients/The admissions per week of neonates.xlsx
- S1 File. Demographic Characteristics for the patients/birth weight and gestational age in COVID impacted period2.xlsx
- S1 File. Demographic Characteristics for the patients/birth weight and gestational age in Pre⌐/COVID period.xlsx
