# Supplementary material for: Impact of the COVID-19 pandemic on neonatal admissions in a tertiary children’s hospital in southwest China: An interrupted time-series study
Source: PLoS One. 2022 Jan 13;17(1):e0262202. doi: 10.1371/journal.pone.0262202 (PMC8758080; doi:10.1371/journal.pone.0262202)
Supplement: S1 File — (ZIP) [file pone.0262202.s001.zip › S1 File. Demographic Characteristics for the patients/Demographic Characteristics for the patients.csv]

Gender, n	Admissions,n	Length of hospital stay (days)	Age (days)	Admissions Time
1	3	14	1	COVID impacted
2	3	14	22	COVID impacted
1	3	13	27	COVID impacted
2	3	13	24	COVID impacted
2	2	7	25	COVID impacted
1	3	7	1	COVID impacted
2	2	7	4	COVID impacted
2	2	6	1	COVID impacted
1	2	7	3	COVID impacted
1	2	6	11	COVID impacted
2	3	6	0	COVID impacted
2	2	3	3	COVID impacted
2	1	3	21	COVID impacted
1	2	2	2	COVID impacted
1	3	8	0	COVID impacted
2	3	8	1	COVID impacted
1	2	10	15	COVID impacted
2	2	10	8	COVID impacted
2	1	10	22	COVID impacted
2	3	10	0	COVID impacted
2	2	9	9	COVID impacted
1	1	9	1	COVID impacted
2	3	5	0	COVID impacted
1	3	5	14	COVID impacted
1	2	5	3	COVID impacted
1	3	6	17	COVID impacted
1	2	5	9	COVID impacted
1	3	13	0	COVID impacted
1	3	9	4	COVID impacted
1	2	4	15	COVID impacted
1	2	7	3	COVID impacted
1	1	7	25	COVID impacted
1	3	7	9	COVID impacted
1	2	8	5	COVID impacted
2	3	8	6	COVID impacted
1	3	8	4	COVID impacted
1	3	14	0	COVID impacted
1	2	2	23	COVID impacted
1	2	2	6	COVID impacted
1	2	2	26	COVID impacted
1	2	3	10	COVID impacted
1	2	3	7	COVID impacted
2	3	17	5	COVID impacted
1	3	18	20	COVID impacted
2	3	18	0	COVID impacted
1	2	1	6	COVID impacted
1	2	2	6	COVID impacted
1	2	2	10	COVID impacted
1	2	8	24	COVID impacted
1	3	5	0	COVID impacted
2	2	5	2	COVID impacted
1	1	5	4	COVID impacted
1	2	4	4	COVID impacted
2	2	5	28	COVID impacted
2	1	5	8	COVID impacted
1	1	10	15	COVID impacted
2	3	10	0	COVID impacted
2	2	11	40	COVID impacted
1	2	7	1	COVID impacted
1	1	7	14	COVID impacted
2	2	6	21	COVID impacted
1	2	8	23	COVID impacted
1	3	15	3	COVID impacted
2	3	15	0	COVID impacted
1	2	1	13	COVID impacted
1	3	13	1	COVID impacted
1	3	11	0	COVID impacted
1	2	6	10	COVID impacted
1	3	6	1	COVID impacted
2	2	6	31	COVID impacted
1	2	5	21	COVID impacted
2	2	5	6	COVID impacted
1	2	5	5	COVID impacted
2	2	5	2	COVID impacted
1	2	5	26	COVID impacted
1	2	5	30	COVID impacted
1	3	9	4	COVID impacted
1	2	10	7	COVID impacted
1	2	3	11	COVID impacted
2	2	3	7	COVID impacted
1	1	3	55	COVID impacted
2	2	4	4	COVID impacted
2	3	4	1	COVID impacted
1	2	4	16	COVID impacted
1	3	5	12	COVID impacted
1	3	17	1	COVID impacted
2	1	3	14	COVID impacted
2	2	4	3	COVID impacted
1	1	3	27	COVID impacted
1	1	3	11	COVID impacted
2	2	11	2	COVID impacted
1	3	18	55	COVID impacted
1	1	6	3	COVID impacted
1	1	6	5	COVID impacted
2	1	6	26	COVID impacted
1	2	6	15	COVID impacted
2	3	8	0	COVID impacted
2	3	10	1	COVID impacted
2	3	10	0	COVID impacted
1	3	10	0	COVID impacted
2	1	3	15	COVID impacted
1	2	3	9	COVID impacted
1	3	15	7	COVID impacted
2	3	16	0	COVID impacted
2	3	7	7	COVID impacted
1	2	2	4	COVID impacted
2	3	2	7	COVID impacted
2	3	13	0	COVID impacted
1	3	12	13	COVID impacted
2	2	12	17	COVID impacted
1	2	4	4	COVID impacted
2	1	4	6	COVID impacted
2	2	4	18	COVID impacted
1	2	4	29	COVID impacted
1	3	5	12	COVID impacted
1	2	5	22	COVID impacted
2	3	5	5	COVID impacted
2	1	6	1	COVID impacted
1	3	6	17	COVID impacted
1	2	6	16	COVID impacted
1	3	6	8	COVID impacted
1	3	7	1	COVID impacted
1	3	21	2	COVID impacted
1	2	6	5	COVID impacted
1	3	6	24	COVID impacted
1	3	5	3	COVID impacted
1	2	5	21	COVID impacted
1	3	5	17	COVID impacted
1	3	5	3	COVID impacted
1	3	13	0	COVID impacted
1	3	12	0	COVID impacted
2	3	13	9	COVID impacted
2	3	24	0	COVID impacted
2	3	16	0	COVID impacted
1	3	17	0	COVID impacted
1	1	3	12	COVID impacted
1	2	3	14	COVID impacted
2	2	3	3	COVID impacted
2	2	2	12	COVID impacted
1	2	2	34	COVID impacted
2	3	8	18	COVID impacted
2	2	8	17	COVID impacted
1	3	9	8	COVID impacted
2	2	4	6	COVID impacted
2	2	4	7	COVID impacted
1	2	4	6	COVID impacted
1	2	4	4	COVID impacted
1	3	10	1	COVID impacted
1	3	9	1	COVID impacted
2	3	11	16	COVID impacted
2	3	12	1	COVID impacted
2	3	11	2	COVID impacted
1	3	11	0	COVID impacted
1	3	5	0	COVID impacted
1	3	5	20	COVID impacted
1	1	9	14	COVID impacted
2	2	9	16	COVID impacted
2	2	3	3	COVID impacted
2	2	3	10	COVID impacted
2	2	3	7	COVID impacted
2	3	3	9	COVID impacted
2	2	3	22	COVID impacted
2	2	4	5	COVID impacted
1	2	4	5	COVID impacted
1	2	4	19	COVID impacted
2	2	4	14	COVID impacted
1	2	18	12	COVID impacted
1	3	17	14	COVID impacted
2	3	15	0	COVID impacted
2	3	14	21	COVID impacted
1	3	13	0	COVID impacted
1	2	6	22	COVID impacted
1	2	6	93	COVID impacted
2	1	6	22	COVID impacted
2	3	7	8	COVID impacted
1	2	8	7	COVID impacted
2	3	8	0	COVID impacted
1	2	2	9	COVID impacted
2	2	2	6	COVID impacted
1	2	4	4	COVID impacted
1	2	4	3	COVID impacted
1	3	9	9	COVID impacted
1	1	8	1	COVID impacted
1	2	7	5	COVID impacted
1	2	7	29	COVID impacted
1	3	15	8	COVID impacted
2	3	16	0	COVID impacted
2	2	5	20	COVID impacted
1	2	5	11	COVID impacted
1	2	4	3	COVID impacted
1	1	4	8	COVID impacted
1	2	4	22	COVID impacted
2	1	13	13	COVID impacted
1	3	14	0	COVID impacted
2	3	13	0	COVID impacted
1	2	7	20	COVID impacted
1	1	7	4	COVID impacted
1	1	6	23	COVID impacted
1	3	11	1	COVID impacted
1	3	12	0	COVID impacted
1	3	16	0	COVID impacted
1	3	19	0	COVID impacted
1	3	20	1	COVID impacted
1	1	18	28	COVID impacted
1	3	18	0	COVID impacted
1	3	18	0	COVID impacted
1	3	16	0	COVID impacted
1	3	15	0	COVID impacted
2	1	10	19	COVID impacted
1	1	10	36	COVID impacted
1	2	5	5	COVID impacted
2	2	3	14	COVID impacted
1	3	3	14	COVID impacted
2	2	3	5	COVID impacted
2	3	4	7	COVID impacted
2	1	4	19	COVID impacted
1	2	4	11	COVID impacted
2	2	4	12	COVID impacted
2	1	4	1	COVID impacted
2	2	3	10	COVID impacted
1	2	4	9	COVID impacted
2	2	5	3	COVID impacted
1	2	5	26	COVID impacted
2	2	5	6	COVID impacted
2	3	9	0	COVID impacted
1	3	16	3	COVID impacted
1	2	3	4	COVID impacted
2	3	21	0	COVID impacted
2	3	13	0	COVID impacted
1	3	12	25	COVID impacted
2	3	7	0	COVID impacted
1	2	7	1	COVID impacted
1	3	6	0	COVID impacted
1	3	8	0	COVID impacted
1	2	8	3	COVID impacted
1	3	8	0	COVID impacted
1	3	9	28	COVID impacted
1	3	23	14	COVID impacted
2	3	7	0	COVID impacted
1	3	20	1	COVID impacted
1	3	9	9	COVID impacted
1	3	11	0	COVID impacted
2	3	1	1	COVID impacted
1	2	5	4	COVID impacted
2	3	6	7	COVID impacted
1	3	5	19	COVID impacted
1	2	5	3	COVID impacted
1	2	5	12	COVID impacted
2	3	6	3	COVID impacted
2	3	6	8	COVID impacted
2	2	6	7	COVID impacted
2	1	6	4	COVID impacted
2	3	5	0	COVID impacted
2	1	6	24	COVID impacted
1	2	7	4	COVID impacted
1	1	7	8	COVID impacted
1	3	13	3	COVID impacted
1	3	2	0	COVID impacted
2	2	5	3	COVID impacted
2	3	8	1	COVID impacted
1	3	15	3	COVID impacted
2	3	17	1	COVID impacted
1	2	3	9	COVID impacted
2	3	3	9	COVID impacted
1	2	3	16	COVID impacted
1	3	3	11	COVID impacted
1	2	5	3	COVID impacted
1	2	5	14	COVID impacted
1	2	4	21	COVID impacted
2	2	5	23	COVID impacted
1	2	4	4	COVID impacted
2	3	4	7	COVID impacted
1	3	25	0	COVID impacted
1	1	11	17	COVID impacted
2	1	1	17	COVID impacted
1	3	1	3	COVID impacted
1	2	2	9	COVID impacted
1	3	15	31	COVID impacted
2	3	9	1	COVID impacted
1	3	10	2	COVID impacted
1	3	6	1	COVID impacted
1	2	6	23	COVID impacted
2	1	6	29	COVID impacted
1	3	23	16	COVID impacted
2	2	21	9	COVID impacted
2	3	20	0	COVID impacted
1	2	3	4	COVID impacted
2	3	13	0	COVID impacted
1	3	13	14	COVID impacted
1	2	14	26	COVID impacted
1	3	14	0	COVID impacted
1	3	8	0	COVID impacted
2	2	7	39	COVID impacted
1	1	7	1	COVID impacted
1	3	9	18	COVID impacted
1	2	8	73	COVID impacted
2	3	8	1	COVID impacted
2	3	14	1	COVID impacted
2	2	4	24	COVID impacted
1	2	4	9	COVID impacted
1	3	4	19	COVID impacted
1	1	4	3	COVID impacted
2	1	3	4	COVID impacted
1	2	3	6	COVID impacted
1	2	4	28	COVID impacted
2	2	3	16	COVID impacted
2	3	23	0	COVID impacted
1	3	10	0	COVID impacted
2	2	16	23	COVID impacted
1	1	2	9	COVID impacted
1	2	6	4	COVID impacted
1	2	5	8	COVID impacted
2	2	5	26	COVID impacted
1	1	5	3	COVID impacted
2	3	6	15	COVID impacted
1	1	6	17	COVID impacted
1	3	7	0	COVID impacted
2	2	6	19	COVID impacted
2	3	6	7	COVID impacted
1	1	6	2	COVID impacted
2	2	1	14	COVID impacted
2	2	1	1	COVID impacted
1	2	1	14	COVID impacted
1	2	4	14	COVID impacted
2	1	4	8	COVID impacted
1	2	2	8	COVID impacted
2	3	17	0	COVID impacted
1	3	18	0	COVID impacted
1	3	12	0	COVID impacted
1	2	8	27	COVID impacted
1	3	8	4	COVID impacted
2	3	8	4	COVID impacted
1	3	23	21	COVID impacted
1	3	22	2	COVID impacted
2	2	4	3	COVID impacted
2	3	5	26	COVID impacted
1	2	5	11	COVID impacted
2	1	5	7	COVID impacted
1	1	5	2	COVID impacted
1	3	14	1	COVID impacted
1	3	9	37	COVID impacted
1	3	10	1	COVID impacted
2	3	10	0	COVID impacted
1	3	10	0	COVID impacted
1	3	28	0	COVID impacted
1	3	10	0	COVID impacted
2	3	10	0	COVID impacted
1	3	10	0	COVID impacted
1	3	15	0	COVID impacted
2	2	6	5	COVID impacted
1	2	6	12	COVID impacted
2	3	5	8	COVID impacted
1	2	5	4	COVID impacted
1	3	23	0	COVID impacted
2	3	9	0	COVID impacted
1	3	9	24	COVID impacted
1	3	13	4	COVID impacted
2	3	18	0	COVID impacted
2	2	18	2	COVID impacted
1	2	3	18	COVID impacted
1	3	4	9	COVID impacted
1	2	5	5	COVID impacted
2	2	4	5	COVID impacted
1	1	4	15	COVID impacted
2	3	4	0	COVID impacted
1	1	2	7	COVID impacted
1	2	2	7	COVID impacted
1	2	2	5	COVID impacted
1	3	8	0	COVID impacted
2	2	9	40	COVID impacted
1	3	8	0	COVID impacted
2	2	8	3	COVID impacted
2	2	9	15	COVID impacted
1	2	8	1	COVID impacted
1	3	8	0	COVID impacted
1	2	8	5	COVID impacted
2	2	3	19	COVID impacted
2	2	3	3	COVID impacted
1	1	5	11	COVID impacted
1	2	5	5	COVID impacted
2	3	6	11	COVID impacted
1	2	6	9	COVID impacted
2	3	4	0	COVID impacted
1	1	15	9	COVID impacted
1	3	20	0	COVID impacted
1	3	13	0	COVID impacted
2	3	10	25	COVID impacted
1	3	10	4	COVID impacted
1	3	26	0	COVID impacted
1	3	33	33	COVID impacted
1	1	7	6	COVID impacted
1	1	7	0	COVID impacted
1	3	7	4	COVID impacted
1	2	11	1	COVID impacted
1	1	11	19	COVID impacted
1	2	2	19	COVID impacted
2	2	2	5	COVID impacted
2	2	1	4	COVID impacted
2	1	3	5	COVID impacted
1	2	3	11	COVID impacted
2	3	19	2	COVID impacted
1	3	24	0	COVID impacted
2	2	2	9	COVID impacted
1	2	2	10	COVID impacted
2	3	24	27	COVID impacted
2	2	5	3	COVID impacted
2	2	6	24	COVID impacted
2	3	5	18	COVID impacted
1	1	5	3	COVID impacted
2	2	6	26	COVID impacted
1	3	7	10	COVID impacted
1	1	4	2	COVID impacted
1	3	10	12	COVID impacted
2	1	10	0	COVID impacted
1	2	5	14	COVID impacted
2	3	5	0	COVID impacted
1	3	8	3	COVID impacted
2	2	6	1	COVID impacted
1	3	27	29	COVID impacted
1	2	12	141	COVID impacted
2	3	16	0	COVID impacted
1	3	21	0	COVID impacted
2	1	3	4	COVID impacted
2	3	2	6	COVID impacted
2	1	2	13	COVID impacted
1	2	34	4	COVID impacted
1	2	3	72	COVID impacted
1	2	9	39	COVID impacted
1	2	9	1	COVID impacted
2	1	8	2	COVID impacted
1	3	18	0	COVID impacted
1	2	19	26	COVID impacted
1	3	1	0	COVID impacted
1	2	2	7	COVID impacted
1	1	1	21	COVID impacted
1	2	2	22	COVID impacted
1	1	1	6	COVID impacted
2	3	10	1	COVID impacted
1	1	9	3	COVID impacted
2	1	10	20	COVID impacted
2	2	4	7	COVID impacted
1	1	5	11	COVID impacted
2	3	5	10	COVID impacted
1	3	5	7	COVID impacted
2	3	14	1	COVID impacted
1	3	14	2	COVID impacted
2	2	3	4	COVID impacted
1	2	3	23	COVID impacted
1	3	4	13	COVID impacted
1	3	17	34	COVID impacted
2	3	29	0	COVID impacted
1	3	7	32	COVID impacted
2	3	7	0	COVID impacted
2	3	6	10	COVID impacted
2	3	11	0	COVID impacted
2	3	11	0	COVID impacted
1	2	12	9	COVID impacted
1	3	13	0	COVID impacted
1	2	7	6	COVID impacted
1	3	7	0	COVID impacted
2	2	7	19	COVID impacted
1	1	8	9	COVID impacted
1	3	10	14	COVID impacted
2	3	27	0	COVID impacted
2	3	16	0	COVID impacted
1	3	6	1	COVID impacted
2	2	5	29	COVID impacted
1	3	1	16	COVID impacted
1	2	3	20	COVID impacted
2	2	3	9	COVID impacted
1	2	4	3	COVID impacted
2	2	4	3	COVID impacted
1	2	4	5	COVID impacted
2	3	2	0	COVID impacted
2	1	3	23	COVID impacted
2	2	3	4	COVID impacted
1	2	2	2	COVID impacted
1	2	2	4	COVID impacted
1	2	11	8	COVID impacted
1	3	2	7	COVID impacted
1	1	2	6	COVID impacted
2	1	7	23	COVID impacted
1	3	7	7	COVID impacted
1	2	7	4	COVID impacted
1	2	7	22	COVID impacted
2	3	19	0	COVID impacted
1	3	24	1	COVID impacted
2	2	10	52	COVID impacted
2	3	9	0	COVID impacted
1	2	9	16	COVID impacted
2	3	13	4	COVID impacted
1	2	6	16	COVID impacted
1	2	6	19	COVID impacted
1	2	6	19	COVID impacted
1	2	5	5	COVID impacted
1	2	5	3	COVID impacted
1	1	5	7	COVID impacted
2	3	5	6	COVID impacted
1	2	1	7	COVID impacted
1	3	28	34	COVID impacted
2	3	30	0	COVID impacted
2	2	7	27	COVID impacted
1	3	9	3	COVID impacted
1	3	9	1	COVID impacted
1	3	27	0	COVID impacted
1	2	11	1	COVID impacted
1	3	35	0	COVID impacted
2	2	8	12	COVID impacted
2	2	8	24	COVID impacted
2	1	7	0	COVID impacted
2	1	3	2	COVID impacted
2	2	3	5	COVID impacted
1	2	4	11	COVID impacted
1	3	5	0	COVID impacted
1	3	5	4	COVID impacted
1	2	4	16	COVID impacted
2	2	5	18	COVID impacted
1	2	6	9	COVID impacted
1	3	5	2	COVID impacted
1	2	5	3	COVID impacted
2	2	5	22	COVID impacted
1	2	5	18	COVID impacted
1	2	5	8	COVID impacted
2	1	4	9	COVID impacted
1	3	4	21	COVID impacted
1	3	14	0	COVID impacted
1	3	9	4	COVID impacted
2	2	9	21	COVID impacted
1	2	9	0	COVID impacted
2	3	11	1	COVID impacted
2	2	11	2	COVID impacted
1	2	10	34	COVID impacted
1	3	16	19	COVID impacted
1	3	26	25	COVID impacted
2	3	27	25	COVID impacted
1	3	31	13	COVID impacted
2	3	7	12	COVID impacted
1	3	7	0	COVID impacted
2	3	7	3	COVID impacted
1	2	3	8	COVID impacted
1	1	3	5	COVID impacted
2	1	3	25	COVID impacted
2	2	3	5	COVID impacted
1	2	2	5	COVID impacted
2	2	2	4	COVID impacted
1	2	2	10	COVID impacted
1	2	1	55	COVID impacted
1	2	2	12	COVID impacted
2	1	4	22	COVID impacted
1	2	3	5	COVID impacted
1	1	8	10	COVID impacted
1	3	8	1	COVID impacted
2	1	11	10	COVID impacted
1	1	12	11	COVID impacted
1	3	14	0	COVID impacted
2	3	10	0	COVID impacted
2	2	5	4	COVID impacted
2	1	5	15	COVID impacted
1	2	6	15	COVID impacted
1	1	7	6	COVID impacted
1	3	8	2	COVID impacted
2	1	7	2	COVID impacted
1	3	7	1	COVID impacted
1	3	7	2	COVID impacted
1	1	6	9	COVID impacted
1	3	10	0	COVID impacted
1	3	21	6	COVID impacted
2	1	6	4	COVID impacted
2	2	13	2	COVID impacted
1	3	12	6	COVID impacted
1	2	9	19	COVID impacted
2	2	4	13	COVID impacted
1	3	4	25	COVID impacted
1	2	4	17	COVID impacted
2	2	5	17	COVID impacted
2	2	5	29	COVID impacted
1	2	5	3	COVID impacted
1	2	3	23	COVID impacted
2	3	2	7	COVID impacted
1	2	2	7	COVID impacted
2	2	2	9	COVID impacted
1	3	44	1	COVID impacted
1	1	3	5	COVID impacted
1	1	3	17	COVID impacted
1	2	4	5	COVID impacted
1	1	33	8	COVID impacted
2	2	5	7	COVID impacted
1	2	5	1	COVID impacted
2	3	16	2	COVID impacted
2	1	36	14	COVID impacted
2	3	33	0	COVID impacted
2	3	21	7	COVID impacted
2	2	7	0	COVID impacted
2	3	28	0	COVID impacted
2	2	2	4	COVID impacted
1	1	1	7	COVID impacted
1	3	21	5	COVID impacted
2	3	12	0	COVID impacted
1	1	12	4	COVID impacted
1	3	44	1	COVID impacted
2	1	13	14	COVID impacted
1	3	16	0	COVID impacted
2	3	18	27	COVID impacted
1	2	18	7	COVID impacted
2	2	8	12	COVID impacted
1	3	8	0	COVID impacted
2	3	9	1	COVID impacted
1	2	10	6	COVID impacted
1	2	13	2	COVID impacted
1	3	13	88	COVID impacted
1	3	12	0	COVID impacted
2	2	2	13	COVID impacted
2	3	3	0	COVID impacted
2	2	3	1	COVID impacted
1	3	4	0	COVID impacted
1	2	3	24	COVID impacted
2	3	17	12	COVID impacted
2	3	14	24	COVID impacted
1	3	6	0	COVID impacted
2	2	6	24	COVID impacted
1	3	7	33	COVID impacted
1	1	6	5	COVID impacted
1	1	6	18	COVID impacted
1	2	6	14	COVID impacted
2	2	7	19	COVID impacted
1	2	12	2	COVID impacted
2	3	11	5	COVID impacted
2	3	11	6	COVID impacted
1	2	5	28	COVID impacted
1	2	4	22	COVID impacted
2	2	4	9	COVID impacted
1	2	5	27	COVID impacted
1	2	5	4	COVID impacted
1	2	5	8	COVID impacted
1	2	2	5	COVID impacted
2	3	13	11	COVID impacted
1	3	13	0	COVID impacted
1	3	8	0	COVID impacted
1	2	7	4	COVID impacted
1	3	7	0	COVID impacted
1	1	7	16	COVID impacted
2	3	6	9	COVID impacted
2	2	7	23	COVID impacted
2	2	8	3	COVID impacted
2	3	15	0	COVID impacted
2	3	15	12	COVID impacted
2	3	20	0	COVID impacted
1	3	19	21	COVID impacted
1	2	3	11	COVID impacted
2	2	4	10	COVID impacted
1	3	4	10	COVID impacted
1	3	3	1	COVID impacted
2	3	9	14	COVID impacted
2	3	23	3	COVID impacted
1	3	11	0	COVID impacted
1	3	11	0	COVID impacted
1	3	9	1	COVID impacted
1	1	19	0	COVID impacted
2	1	20	0	COVID impacted
2	3	10	0	COVID impacted
2	2	11	25	COVID impacted
1	3	12	19	COVID impacted
2	3	11	0	COVID impacted
2	3	15	0	COVID impacted
2	2	4	25	COVID impacted
1	1	4	12	COVID impacted
2	2	4	33	COVID impacted
2	1	5	6	COVID impacted
1	1	4	7	COVID impacted
2	3	21	0	COVID impacted
1	3	8	1	COVID impacted
1	3	9	1	COVID impacted
1	3	9	7	COVID impacted
2	3	13	0	COVID impacted
2	2	13	13	COVID impacted
2	1	3	6	COVID impacted
1	2	7	123	COVID impacted
1	3	7	0	COVID impacted
2	3	36	0	COVID impacted
1	2	6	24	COVID impacted
1	1	7	0	COVID impacted
1	2	8	15	COVID impacted
1	2	8	7	COVID impacted
1	2	4	61	COVID impacted
2	3	4	8	COVID impacted
2	2	4	11	COVID impacted
2	2	14	62	COVID impacted
1	3	9	3	COVID impacted
1	3	19	13	COVID impacted
1	3	20	0	COVID impacted
2	3	42	0	COVID impacted
2	3	34	2	COVID impacted
2	1	3	23	COVID impacted
1	2	3	18	COVID impacted
2	2	2	9	COVID impacted
1	2	6	23	COVID impacted
2	2	5	1	COVID impacted
1	2	6	12	COVID impacted
1	1	5	4	COVID impacted
2	2	5	12	COVID impacted
2	1	5	20	COVID impacted
2	2	5	8	COVID impacted
2	3	13	0	COVID impacted
1	3	11	0	COVID impacted
2	1	11	4	COVID impacted
1	2	6	16	COVID impacted
1	2	6	4	COVID impacted
2	2	6	3	COVID impacted
1	3	7	23	COVID impacted
1	3	33	0	COVID impacted
2	3	16	0	COVID impacted
1	3	1	2	COVID impacted
1	2	3	3	COVID impacted
2	2	4	52	COVID impacted
1	3	25	8	COVID impacted
1	3	19	0	COVID impacted
2	3	10	1	COVID impacted
1	3	11	0	COVID impacted
1	3	15	0	COVID impacted
1	2	15	19	COVID impacted
2	2	5	2	COVID impacted
1	3	4	7	COVID impacted
2	2	5	25	COVID impacted
1	3	4	1	COVID impacted
1	3	9	7	COVID impacted
2	3	9	3	COVID impacted
2	2	9	0	COVID impacted
2	3	9	0	COVID impacted
2	2	9	19	COVID impacted
2	1	9	2	COVID impacted
1	2	9	20	COVID impacted
1	1	5	21	COVID impacted
1	3	6	8	COVID impacted
1	2	6	2	COVID impacted
1	3	15	3	COVID impacted
1	3	12	0	COVID impacted
2	2	11	23	COVID impacted
1	3	11	5	COVID impacted
2	3	11	32	COVID impacted
1	2	3	7	COVID impacted
1	2	3	23	COVID impacted
1	2	3	5	COVID impacted
1	3	24	7	COVID impacted
1	3	45	0	COVID impacted
1	3	21	0	COVID impacted
1	3	26	0	COVID impacted
1	2	5	10	COVID impacted
1	1	4	4	COVID impacted
2	2	4	148	COVID impacted
1	2	4	3	COVID impacted
2	2	4	4	COVID impacted
2	1	2	9	COVID impacted
1	2	2	8	COVID impacted
2	3	2	0	COVID impacted
1	3	34	0	COVID impacted
1	3	8	1	COVID impacted
2	3	8	1	COVID impacted
1	2	7	9	COVID impacted
2	2	14	46	COVID impacted
1	2	14	0	COVID impacted
2	2	15	13	COVID impacted
2	2	15	2	COVID impacted
1	3	15	3	COVID impacted
1	2	9	2	COVID impacted
2	3	9	0	COVID impacted
2	2	3	17	COVID impacted
1	3	28	0	COVID impacted
2	2	3	12	COVID impacted
2	3	51	0	COVID impacted
1	3	5	1	COVID impacted
2	3	5	23	COVID impacted
1	2	6	4	COVID impacted
2	3	6	0	COVID impacted
1	2	1	45	COVID impacted
2	2	4	10	COVID impacted
1	3	4	0	COVID impacted
2	2	4	26	COVID impacted
2	2	4	10	COVID impacted
1	2	20	18	COVID impacted
1	3	20	0	COVID impacted
1	3	9	12	COVID impacted
1	2	7	8	COVID impacted
2	3	7	16	COVID impacted
1	2	6	28	COVID impacted
1	3	6	1	COVID impacted
1	1	10	18	COVID impacted
2	2	10	17	COVID impacted
1	3	10	0	COVID impacted
1	3	11	17	COVID impacted
1	3	12	0	COVID impacted
1	1	12	5	COVID impacted
2	3	7	0	COVID impacted
2	1	8	4	COVID impacted
2	2	13	6	COVID impacted
2	3	14	10	COVID impacted
2	3	39	0	COVID impacted
1	3	5	2	COVID impacted
1	2	22	58	COVID impacted
1	2	7	18	COVID impacted
2	2	6	32	COVID impacted
2	2	6	21	COVID impacted
1	1	6	27	COVID impacted
2	2	6	28	COVID impacted
1	2	18	2	COVID impacted
1	2	19	42	COVID impacted
1	2	4	7	COVID impacted
1	1	4	7	COVID impacted
2	1	4	7	COVID impacted
1	2	4	7	COVID impacted
1	2	4	25	COVID impacted
1	3	15	0	COVID impacted
1	3	34	35	COVID impacted
2	3	34	48	COVID impacted
1	3	1	1	COVID impacted
2	1	5	13	COVID impacted
1	1	4	3	COVID impacted
1	2	20	9	COVID impacted
2	3	11	0	COVID impacted
2	3	10	3	COVID impacted
2	3	14	8	COVID impacted
1	3	7	0	COVID impacted
1	3	7	0	COVID impacted
1	3	7	42	COVID impacted
1	3	38	0	COVID impacted
2	3	38	0	COVID impacted
2	1	3	5	COVID impacted
1	2	3	0	COVID impacted
1	2	3	2	COVID impacted
1	1	4	3	COVID impacted
1	2	4	5	COVID impacted
2	2	4	9	COVID impacted
2	2	2	20	COVID impacted
1	2	24	8	COVID impacted
1	3	23	2	COVID impacted
2	3	25	6	COVID impacted
2	2	2	9	COVID impacted
1	2	6	5	COVID impacted
2	3	22	0	COVID impacted
1	3	14	0	COVID impacted
1	3	15	1	COVID impacted
1	1	9	22	COVID impacted
1	3	8	0	COVID impacted
2	3	9	0	COVID impacted
2	1	9	13	COVID impacted
2	3	42	33	COVID impacted
1	3	14	85	COVID impacted
1	3	10	3	COVID impacted
1	3	9	0	COVID impacted
1	1	9	17	COVID impacted
1	2	10	14	COVID impacted
1	2	9	42	COVID impacted
2	2	16	14	COVID impacted
1	3	15	1	COVID impacted
1	2	16	123	COVID impacted
1	1	21	1	COVID impacted
1	3	7	54	COVID impacted
2	2	7	24	COVID impacted
1	2	7	14	COVID impacted
1	2	3	7	COVID impacted
2	2	2	7	COVID impacted
1	1	2	10	COVID impacted
1	2	3	5	COVID impacted
2	2	5	21	COVID impacted
1	2	4	5	COVID impacted
2	2	4	3	COVID impacted
2	2	4	69	COVID impacted
2	2	4	3	COVID impacted
1	3	9	43	COVID impacted
1	3	8	4	COVID impacted
1	3	8	5	COVID impacted
2	3	22	12	COVID impacted
1	2	22	29	COVID impacted
1	2	6	10	COVID impacted
1	2	5	120	COVID impacted
2	1	5	54	COVID impacted
1	3	2	0	COVID impacted
2	2	1	36	COVID impacted
1	3	1	13	COVID impacted
1	3	2	0	COVID impacted
1	2	2	10	COVID impacted
1	2	2	14	COVID impacted
1	2	7	5	COVID impacted
2	2	7	4	COVID impacted
1	3	16	3	COVID impacted
1	2	12	9	COVID impacted
1	3	13	0	COVID impacted
1	3	9	1	COVID impacted
1	2	5	22	COVID impacted
2	2	5	9	COVID impacted
2	3	5	16	COVID impacted
1	2	6	4	COVID impacted
2	1	4	3	COVID impacted
2	2	3	7	COVID impacted
1	2	3	10	COVID impacted
1	3	3	16	COVID impacted
1	3	8	0	COVID impacted
1	1	21	7	COVID impacted
2	3	17	13	COVID impacted
2	3	14	0	COVID impacted
2	2	16	18	COVID impacted
1	2	11	16	COVID impacted
1	2	18	2	COVID impacted
1	3	22	1	COVID impacted
1	2	9	2	COVID impacted
2	1	4	4	COVID impacted
2	2	6	2	COVID impacted
1	1	7	2	COVID impacted
2	2	7	2	COVID impacted
1	2	10	17	COVID impacted
1	3	34	2	COVID impacted
2	2	14	20	COVID impacted
1	2	7	1	COVID impacted
1	2	2	3	COVID impacted
2	2	3	13	COVID impacted
1	2	2	31	COVID impacted
1	2	3	9	COVID impacted
2	2	3	6	COVID impacted
1	2	3	5	COVID impacted
2	1	3	5	COVID impacted
1	1	7	2	COVID impacted
2	2	9	15	COVID impacted
1	3	14	0	COVID impacted
1	2	11	8	COVID impacted
2	3	8	0	COVID impacted
2	2	7	11	COVID impacted
1	1	7	72	COVID impacted
2	1	7	44	COVID impacted
1	2	7	9	COVID impacted
1	2	7	35	COVID impacted
1	1	8	10	COVID impacted
1	2	6	11	COVID impacted
2	2	6	15	COVID impacted
2	3	32	21	COVID impacted
2	2	2	26	COVID impacted
2	2	2	6	COVID impacted
2	1	5	15	COVID impacted
2	3	19	0	COVID impacted
1	3	13	3	COVID impacted
1	3	14	0	COVID impacted
1	3	14	0	COVID impacted
1	3	14	0	COVID impacted
2	2	6	4	COVID impacted
2	2	6	14	COVID impacted
2	2	6	12	COVID impacted
1	3	6	5	COVID impacted
2	2	11	8	COVID impacted
1	3	45	0	COVID impacted
2	2	3	22	COVID impacted
1	2	4	26	COVID impacted
2	3	52	0	COVID impacted
1	3	7	2	COVID impacted
1	2	7	4	COVID impacted
1	3	9	0	COVID impacted
1	2	8	3	COVID impacted
1	3	8	0	COVID impacted
1	1	8	1	COVID impacted
1	1	9	3	COVID impacted
2	1	9	3	COVID impacted
1	1	12	20	COVID impacted
1	3	13	13	COVID impacted
1	3	13	6	COVID impacted
1	1	4	3	COVID impacted
2	3	4	13	COVID impacted
2	3	5	13	COVID impacted
2	3	21	0	COVID impacted
1	3	21	0	COVID impacted
2	2	1	8	COVID impacted
1	2	2	24	COVID impacted
1	2	3	3	COVID impacted
2	2	2	8	COVID impacted
2	2	2	3	COVID impacted
1	3	24	0	COVID impacted
2	2	6	18	COVID impacted
2	2	6	4	COVID impacted
1	2	5	15	COVID impacted
2	2	5	7	COVID impacted
1	2	5	8	COVID impacted
2	2	5	3	COVID impacted
2	3	17	8	COVID impacted
2	3	27	0	COVID impacted
1	3	13	0	COVID impacted
1	2	9	17	COVID impacted
2	2	4	11	COVID impacted
2	2	3	5	COVID impacted
1	3	28	1	COVID impacted
2	3	12	0	COVID impacted
1	1	11	1	COVID impacted
1	2	7	3	COVID impacted
2	2	7	21	COVID impacted
1	2	7	18	COVID impacted
1	2	7	2	COVID impacted
2	3	15	0	COVID impacted
1	3	15	1	COVID impacted
1	3	26	0	COVID impacted
2	3	21	0	COVID impacted
1	3	16	0	COVID impacted
1	1	19	7	COVID impacted
2	1	8	1	COVID impacted
1	1	8	34	COVID impacted
1	2	8	17	COVID impacted
1	1	8	11	COVID impacted
2	2	8	4	COVID impacted
1	1	5	7	COVID impacted
2	2	5	7	COVID impacted
1	2	5	3	COVID impacted
2	3	10	12	COVID impacted
1	2	10	2	COVID impacted
1	3	12	5	COVID impacted
1	3	12	1	COVID impacted
1	2	23	118	COVID impacted
2	2	3	10	COVID impacted
1	2	3	3	COVID impacted
1	2	3	5	COVID impacted
1	2	3	9	COVID impacted
2	1	3	15	COVID impacted
2	3	33	0	COVID impacted
2	2	5	6	COVID impacted
2	1	5	1	COVID impacted
2	1	4	7	COVID impacted
2	3	24	0	COVID impacted
2	2	7	2	COVID impacted
1	2	7	5	COVID impacted
2	1	8	26	COVID impacted
1	2	7	23	COVID impacted
2	2	7	12	COVID impacted
2	3	8	3	COVID impacted
1	3	12	2	COVID impacted
2	3	18	0	COVID impacted
1	3	12	13	COVID impacted
1	2	6	1	COVID impacted
2	1	6	6	COVID impacted
1	1	6	1	COVID impacted
2	1	5	20	COVID impacted
1	3	15	0	COVID impacted
1	3	37	1	COVID impacted
2	2	1	26	COVID impacted
2	3	55	1	COVID impacted
1	2	23	1	COVID impacted
1	2	3	3	COVID impacted
1	2	3	8	COVID impacted
1	3	43	16	COVID impacted
1	3	10	3	COVID impacted
1	3	41	0	COVID impacted
2	1	6	10	COVID impacted
2	1	6	2	COVID impacted
1	1	6	2	COVID impacted
2	3	12	0	COVID impacted
1	3	21	8	COVID impacted
1	3	22	11	COVID impacted
2	1	9	4	COVID impacted
2	3	9	1	COVID impacted
1	3	8	25	COVID impacted
2	3	5	41	COVID impacted
1	2	5	10	COVID impacted
1	2	5	19	COVID impacted
1	2	4	3	COVID impacted
1	1	6	27	COVID impacted
1	2	6	21	COVID impacted
1	2	4	5	COVID impacted
1	3	35	0	COVID impacted
1	2	5	18	COVID impacted
1	2	5	12	COVID impacted
1	3	5	12	COVID impacted
1	1	7	21	COVID impacted
2	2	7	16	COVID impacted
2	1	5	2	COVID impacted
1	1	5	2	COVID impacted
2	1	5	4	COVID impacted
2	1	15	0	COVID impacted
1	3	12	10	COVID impacted
2	3	7	27	COVID impacted
1	3	7	0	COVID impacted
1	3	8	0	COVID impacted
2	1	3	6	COVID impacted
2	3	43	0	COVID impacted
2	2	3	3	COVID impacted
2	2	1	10	COVID impacted
1	1	16	22	COVID impacted
1	3	12	0	COVID impacted
2	3	24	19	COVID impacted
2	2	5	1	COVID impacted
1	3	17	0	COVID impacted
2	2	12	19	COVID impacted
2	2	4	7	COVID impacted
2	1	4	4	COVID impacted
1	2	4	5	COVID impacted
2	1	3	13	COVID impacted
2	2	8	3	COVID impacted
2	3	15	0	COVID impacted
1	3	15	10	COVID impacted
1	2	7	1	COVID impacted
2	3	7	0	COVID impacted
2	2	6	5	COVID impacted
2	1	6	3	COVID impacted
1	2	6	3	COVID impacted
2	3	7	1	COVID impacted
1	2	8	2	COVID impacted
1	2	8	0	COVID impacted
1	3	6	8	COVID impacted
2	2	6	10	COVID impacted
1	3	7	0	COVID impacted
1	2	7	105	COVID impacted
1	2	7	14	COVID impacted
2	1	7	3	COVID impacted
1	3	7	1	COVID impacted
2	3	1	1	COVID impacted
2	3	10	63	COVID impacted
1	3	10	11	COVID impacted
2	3	14	0	COVID impacted
2	2	14	27	COVID impacted
1	1	15	1	COVID impacted
2	2	15	8	COVID impacted
1	2	4	2	COVID impacted
1	2	4	18	COVID impacted
2	1	4	2	COVID impacted
1	2	4	2	COVID impacted
1	3	4	0	COVID impacted
1	2	5	10	COVID impacted
2	2	5	4	COVID impacted
2	3	13	0	COVID impacted
2	2	2	9	COVID impacted
2	1	3	3	COVID impacted
2	2	3	3	COVID impacted
2	2	3	7	COVID impacted
1	3	6	0	COVID impacted
1	3	21	2	COVID impacted
2	2	7	8	COVID impacted
2	1	4	6	COVID impacted
1	2	4	27	COVID impacted
1	2	3	4	COVID impacted
1	3	19	0	COVID impacted
1	3	19	2	COVID impacted
1	2	5	6	COVID impacted
2	3	6	10	COVID impacted
1	3	5	2	COVID impacted
1	2	5	5	COVID impacted
1	3	51	0	COVID impacted
2	2	16	55	COVID impacted
2	3	57	2	COVID impacted
1	1	10	26	COVID impacted
1	3	12	2	COVID impacted
2	2	2	5	COVID impacted
1	3	2	6	COVID impacted
1	2	13	44	COVID impacted
1	3	12	3	COVID impacted
1	2	9	11	COVID impacted
2	2	8	8	COVID impacted
2	3	10	8	COVID impacted
2	2	9	20	COVID impacted
2	3	10	0	COVID impacted
1	3	9	0	COVID impacted
1	3	10	4	COVID impacted
2	3	40	0	COVID impacted
2	2	3	4	COVID impacted
2	2	2	5	COVID impacted
2	3	2	0	COVID impacted
1	3	50	2	COVID impacted
2	3	21	8	COVID impacted
2	2	6	2	COVID impacted
1	2	7	21	COVID impacted
1	1	7	4	COVID impacted
2	3	1	5	COVID impacted
2	2	4	20	COVID impacted
1	2	5	19	COVID impacted
1	2	5	9	COVID impacted
1	2	4	17	COVID impacted
2	2	5	7	COVID impacted
2	3	15	1	COVID impacted
1	3	8	0	COVID impacted
1	3	8	0	COVID impacted
1	1	8	24	COVID impacted
2	3	31	8	COVID impacted
1	3	23	0	COVID impacted
2	3	22	0	COVID impacted
2	3	23	0	COVID impacted
1	3	58	0	COVID impacted
1	1	9	2	COVID impacted
2	3	6	2	COVID impacted
2	2	6	6	COVID impacted
2	3	6	2	COVID impacted
1	2	5	4	COVID impacted
1	2	2	6	COVID impacted
1	2	7	19	COVID impacted
2	1	3	17	COVID impacted
2	2	3	5	COVID impacted
2	1	3	4	COVID impacted
1	2	4	11	COVID impacted
2	2	4	8	COVID impacted
1	2	4	3	COVID impacted
2	1	4	4	COVID impacted
1	2	4	4	COVID impacted
1	3	14	0	COVID impacted
2	3	14	0	COVID impacted
1	3	14	0	COVID impacted
1	3	10	18	COVID impacted
2	1	10	21	COVID impacted
2	3	10	0	COVID impacted
2	2	10	15	COVID impacted
2	3	11	0	COVID impacted
1	1	12	9	COVID impacted
1	2	4	67	COVID impacted
2	2	4	6	COVID impacted
1	2	4	18	COVID impacted
1	2	1	12	COVID impacted
1	2	1	6	COVID impacted
2	2	1	30	COVID impacted
1	3	8	0	COVID impacted
2	3	8	4	COVID impacted
2	2	8	13	COVID impacted
1	1	9	14	COVID impacted
2	1	9	31	COVID impacted
2	3	13	0	COVID impacted
1	3	3	5	COVID impacted
1	3	56	0	COVID impacted
2	2	7	20	COVID impacted
1	2	7	19	COVID impacted
2	1	6	13	COVID impacted
2	2	10	35	COVID impacted
1	3	10	13	COVID impacted
1	1	8	0	COVID impacted
2	2	7	20	COVID impacted
1	2	4	16	COVID impacted
2	1	4	7	COVID impacted
1	2	4	19	COVID impacted
1	3	15	0	COVID impacted
1	3	62	13	COVID impacted
1	3	19	0	COVID impacted
1	2	20	25	COVID impacted
2	3	10	12	COVID impacted
2	3	55	1	COVID impacted
2	2	2	5	COVID impacted
2	3	31	3	COVID impacted
2	3	54	1	COVID impacted
2	2	6	2	COVID impacted
2	2	6	17	COVID impacted
2	2	13	18	COVID impacted
1	2	12	7	COVID impacted
2	3	13	1	COVID impacted
1	2	7	6	COVID impacted
2	3	6	2	COVID impacted
1	3	17	0	COVID impacted
1	3	17	1	COVID impacted
1	3	31	0	COVID impacted
1	2	3	23	COVID impacted
2	2	3	13	COVID impacted
2	2	2	3	COVID impacted
1	3	11	0	COVID impacted
1	2	11	19	COVID impacted
1	3	20	1	COVID impacted
1	2	4	10	COVID impacted
1	3	4	0	COVID impacted
1	1	5	5	COVID impacted
1	2	5	5	COVID impacted
1	3	24	5	COVID impacted
2	2	8	14	COVID impacted
1	1	8	16	COVID impacted
2	2	9	23	COVID impacted
2	2	10	10	COVID impacted
2	3	9	0	COVID impacted
2	1	10	57	COVID impacted
1	3	43	0	COVID impacted
1	3	20	1	COVID impacted
1	3	53	0	COVID impacted
2	1	6	7	COVID impacted
2	2	5	6	COVID impacted
2	1	5	16	COVID impacted
1	2	5	8	COVID impacted
1	2	6	15	COVID impacted
1	2	6	6	COVID impacted
2	3	16	4	COVID impacted
2	3	12	0	COVID impacted
1	1	10	4	COVID impacted
2	3	11	7	COVID impacted
2	2	3	5	COVID impacted
1	1	4	34	COVID impacted
1	2	4	4	COVID impacted
1	1	5	16	COVID impacted
1	3	7	0	COVID impacted
2	1	8	17	COVID impacted
2	3	14	0	COVID impacted
2	3	14	0	COVID impacted
2	2	6	20	COVID impacted
2	1	6	27	COVID impacted
1	2	5	3	COVID impacted
1	2	5	15	COVID impacted
1	2	5	2	COVID impacted
2	1	4	8	COVID impacted
1	2	4	1	COVID impacted
2	2	4	34	COVID impacted
2	1	13	17	COVID impacted
2	3	13	0	COVID impacted
2	3	27	25	COVID impacted
2	3	19	9	COVID impacted
1	2	7	7	COVID impacted
1	2	6	7	COVID impacted
1	2	7	4	COVID impacted
1	3	29	0	COVID impacted
1	3	15	1	COVID impacted
2	3	35	2	COVID impacted
1	1	8	2	COVID impacted
2	3	7	7	COVID impacted
1	3	7	1	COVID impacted
1	3	2	9	COVID impacted
2	3	22	0	COVID impacted
2	3	12	0	COVID impacted
1	1	11	15	COVID impacted
1	1	11	19	COVID impacted
2	3	11	1	COVID impacted
2	3	11	0	COVID impacted
2	3	18	14	COVID impacted
2	2	14	4	COVID impacted
1	3	6	6	COVID impacted
1	3	6	8	COVID impacted
2	2	7	50	COVID impacted
2	3	32	5	COVID impacted
2	2	4	8	COVID impacted
2	2	3	3	COVID impacted
1	2	4	8	COVID impacted
1	1	4	9	COVID impacted
2	3	3	8	COVID impacted
2	1	3	5	COVID impacted
2	2	3	5	COVID impacted
2	2	3	7	COVID impacted
1	2	3	5	COVID impacted
1	3	3	0	COVID impacted
1	3	9	1	COVID impacted
1	2	4	8	COVID impacted
1	2	4	28	COVID impacted
2	2	4	19	COVID impacted
1	2	4	7	COVID impacted
2	2	5	26	COVID impacted
2	2	6	16	COVID impacted
1	2	18	2	COVID impacted
1	3	19	0	COVID impacted
1	2	7	23	COVID impacted
1	2	7	4	COVID impacted
2	2	6	25	COVID impacted
1	2	6	4	COVID impacted
2	2	6	13	COVID impacted
1	2	6	26	COVID impacted
1	2	6	23	COVID impacted
1	3	55	6	COVID impacted
1	1	3	14	COVID impacted
1	2	3	10	COVID impacted
2	1	9	23	COVID impacted
2	2	9	14	COVID impacted
1	1	9	14	COVID impacted
1	2	9	2	COVID impacted
1	3	63	0	COVID impacted
2	3	16	1	COVID impacted
2	3	1	1	COVID impacted
1	1	31	4	COVID impacted
1	3	35	0	COVID impacted
2	2	1	5	COVID impacted
2	2	1	27	COVID impacted
1	2	1	5	COVID impacted
1	2	1	17	COVID impacted
1	3	17	20	COVID impacted
2	3	17	0	COVID impacted
1	3	37	0	COVID impacted
1	3	45	0	COVID impacted
2	2	10	12	COVID impacted
1	2	4	4	COVID impacted
1	2	4	10	COVID impacted
1	2	4	6	COVID impacted
2	3	14	0	COVID impacted
1	3	52	20	COVID impacted
2	2	7	1	COVID impacted
2	1	7	10	COVID impacted
1	3	7	17	COVID impacted
2	2	8	10	COVID impacted
1	3	8	0	COVID impacted
2	3	9	0	COVID impacted
2	3	39	0	COVID impacted
1	2	3	24	COVID impacted
2	2	3	5	COVID impacted
1	3	2	1	COVID impacted
1	2	3	12	COVID impacted
2	1	3	4	COVID impacted
1	3	19	52	COVID impacted
2	3	19	0	COVID impacted
2	1	6	24	COVID impacted
1	2	6	7	COVID impacted
1	3	5	1	COVID impacted
2	2	6	18	COVID impacted
2	2	6	6	COVID impacted
2	2	5	18	COVID impacted
1	3	12	0	COVID impacted
1	3	12	1	COVID impacted
1	3	23	32	COVID impacted
1	3	22	7	COVID impacted
1	2	7	26	COVID impacted
2	3	6	3	COVID impacted
1	3	7	0	COVID impacted
2	2	8	7	COVID impacted
1	2	6	1	COVID impacted
1	3	19	10	COVID impacted
1	2	4	6	COVID impacted
2	2	3	23	COVID impacted
2	2	3	10	COVID impacted
1	1	4	31	COVID impacted
1	2	4	5	COVID impacted
1	1	4	12	COVID impacted
1	3	8	9	COVID impacted
1	1	8	5	COVID impacted
1	3	17	40	COVID impacted
1	3	15	3	COVID impacted
2	3	48	0	COVID impacted
2	2	5	8	COVID impacted
1	3	10	0	COVID impacted
2	2	6	4	COVID impacted
2	2	5	5	COVID impacted
1	3	15	1	COVID impacted
1	2	26	26	COVID impacted
1	2	3	5	COVID impacted
1	2	3	15	COVID impacted
2	2	3	7	COVID impacted
2	2	5	5	COVID impacted
1	2	5	3	COVID impacted
2	2	4	2	COVID impacted
2	2	4	6	COVID impacted
1	1	5	8	COVID impacted
1	2	5	18	COVID impacted
1	2	9	23	COVID impacted
1	2	7	18	COVID impacted
2	3	1	22	COVID impacted
1	3	14	4	COVID impacted
1	3	14	1	COVID impacted
1	1	2	15	COVID impacted
1	3	26	17	COVID impacted
1	2	8	15	COVID impacted
1	3	9	0	COVID impacted
2	3	8	1	COVID impacted
2	3	52	0	COVID impacted
1	2	6	18	COVID impacted
2	3	6	6	COVID impacted
2	2	5	8	COVID impacted
1	2	5	4	COVID impacted
2	1	10	16	COVID impacted
2	3	11	2	COVID impacted
2	1	4	4	COVID impacted
2	2	4	24	COVID impacted
1	1	4	4	COVID impacted
2	2	3	30	COVID impacted
1	3	20	1	COVID impacted
2	3	34	0	COVID impacted
1	3	60	0	COVID impacted
2	3	18	2	COVID impacted
2	2	6	2	COVID impacted
2	1	7	3	COVID impacted
2	1	7	11	COVID impacted
2	1	12	11	COVID impacted
1	1	12	17	COVID impacted
1	3	13	0	COVID impacted
1	3	13	1	COVID impacted
2	3	14	0	COVID impacted
1	3	55	12	COVID impacted
1	2	4	3	COVID impacted
2	2	5	5	COVID impacted
1	3	5	1	COVID impacted
2	2	5	17	COVID impacted
2	2	5	1	COVID impacted
1	2	6	24	COVID impacted
2	2	7	19	COVID impacted
1	1	7	31	COVID impacted
1	2	7	2	COVID impacted
1	3	10	0	COVID impacted
1	2	3	3	COVID impacted
1	2	3	4	COVID impacted
2	2	3	23	COVID impacted
2	2	3	8	COVID impacted
2	2	3	7	COVID impacted
1	1	15	1	COVID impacted
1	3	16	0	COVID impacted
2	3	44	19	COVID impacted
1	2	4	5	COVID impacted
2	2	10	3	COVID impacted
1	3	8	0	COVID impacted
1	2	8	7	COVID impacted
1	3	8	19	COVID impacted
1	3	7	2	COVID impacted
1	2	7	26	COVID impacted
2	3	13	1	COVID impacted
1	3	13	0	COVID impacted
1	3	12	6	COVID impacted
1	2	3	3	COVID impacted
1	2	3	8	COVID impacted
1	1	3	13	COVID impacted
1	3	6	22	COVID impacted
2	2	6	3	COVID impacted
1	2	6	2	COVID impacted
1	2	5	11	COVID impacted
2	2	5	22	COVID impacted
2	1	5	3	COVID impacted
1	2	5	6	COVID impacted
1	2	5	2	COVID impacted
2	3	5	3	COVID impacted
2	3	9	0	COVID impacted
1	3	14	1	COVID impacted
1	2	29	1	COVID impacted
1	3	16	0	COVID impacted
2	3	16	1	COVID impacted
1	3	9	1	COVID impacted
1	2	6	14	COVID impacted
1	1	6	3	COVID impacted
1	1	6	11	COVID impacted
1	3	6	8	COVID impacted
1	2	6	5	COVID impacted
2	2	4	28	COVID impacted
2	3	4	11	COVID impacted
1	2	2	8	COVID impacted
2	2	2	7	COVID impacted
2	3	13	0	COVID impacted
2	2	8	22	COVID impacted
2	3	8	0	COVID impacted
1	3	8	27	COVID impacted
2	1	9	15	COVID impacted
1	2	11	14	COVID impacted
2	3	11	0	COVID impacted
2	2	11	20	COVID impacted
2	3	11	0	COVID impacted
1	3	24	7	COVID impacted
2	2	5	4	COVID impacted
1	2	5	3	COVID impacted
2	2	5	1	COVID impacted
1	2	29	26	COVID impacted
2	3	17	6	COVID impacted
2	3	17	0	COVID impacted
1	3	18	0	COVID impacted
1	1	6	17	COVID impacted
1	2	12	1	COVID impacted
1	3	13	0	COVID impacted
2	2	13	27	COVID impacted
1	1	13	22	COVID impacted
1	3	9	4	COVID impacted
2	2	9	3	COVID impacted
1	2	9	9	COVID impacted
2	3	4	29	COVID impacted
1	1	4	4	COVID impacted
2	2	3	5	COVID impacted
1	3	5	4	COVID impacted
1	3	5	4	COVID impacted
1	2	8	5	COVID impacted
2	3	7	0	COVID impacted
2	2	7	27	COVID impacted
1	3	11	0	COVID impacted
1	3	10	0	COVID impacted
2	3	11	16	COVID impacted
2	3	17	0	COVID impacted
1	2	4	6	COVID impacted
1	1	4	1	COVID impacted
2	2	2	38	COVID impacted
2	2	2	11	COVID impacted
1	2	2	6	COVID impacted
1	2	2	8	COVID impacted
1	2	2	13	COVID impacted
1	2	2	20	COVID impacted
2	3	32	8	COVID impacted
1	3	34	0	COVID impacted
1	3	38	2	COVID impacted
1	2	3	2	COVID impacted
2	2	3	2	COVID impacted
2	3	8	4	COVID impacted
2	2	9	13	COVID impacted
2	2	9	26	COVID impacted
1	3	46	10	COVID impacted
2	1	6	21	COVID impacted
1	3	1	11	COVID impacted
1	2	1	9	COVID impacted
2	3	2	5	COVID impacted
1	2	4	9	COVID impacted
2	2	4	13	COVID impacted
2	3	5	25	COVID impacted
1	1	4	4	COVID impacted
1	3	11	2	COVID impacted
1	2	7	5	COVID impacted
1	2	7	9	COVID impacted
1	3	7	1	COVID impacted
1	2	7	8	COVID impacted
1	2	7	17	COVID impacted
1	3	15	1	COVID impacted
1	3	14	1	COVID impacted
1	3	11	4	COVID impacted
1	2	5	4	COVID impacted
2	2	6	12	COVID impacted
2	2	6	4	COVID impacted
2	3	6	1	COVID impacted
1	2	5	5	COVID impacted
2	2	5	12	COVID impacted
1	2	3	4	COVID impacted
2	2	7	2	COVID impacted
1	2	25	49	COVID impacted
1	3	10	0	COVID impacted
1	3	10	1	COVID impacted
2	1	4	7	COVID impacted
2	3	21	0	COVID impacted
2	2	27	1	COVID impacted
1	2	5	8	COVID impacted
2	3	5	0	COVID impacted
1	2	5	8	COVID impacted
2	3	23	0	COVID impacted
2	3	11	0	COVID impacted
2	3	11	19	COVID impacted
2	2	10	4	COVID impacted
1	3	10	7	COVID impacted
2	3	10	0	COVID impacted
1	1	4	4	COVID impacted
2	2	3	3	COVID impacted
1	2	3	17	COVID impacted
2	2	3	14	COVID impacted
1	3	6	30	COVID impacted
1	2	7	13	COVID impacted
2	2	7	20	COVID impacted
2	3	38	0	COVID impacted
2	1	12	26	COVID impacted
2	3	12	2	COVID impacted
1	3	13	0	COVID impacted
1	3	13	3	COVID impacted
1	3	15	0	COVID impacted
1	2	16	88	COVID impacted
1	3	29	0	COVID impacted
1	2	9	26	COVID impacted
2	3	22	0	COVID impacted
2	3	22	13	COVID impacted
2	3	10	4	COVID impacted
1	3	16	0	COVID impacted
2	3	14	54	COVID impacted
2	3	19	0	COVID impacted
1	1	4	9	COVID impacted
1	2	5	2	COVID impacted
1	3	11	0	COVID impacted
1	3	11	22	COVID impacted
2	2	11	24	COVID impacted
1	3	12	1	COVID impacted
2	2	12	3	COVID impacted
1	3	7	0	COVID impacted
1	2	6	22	COVID impacted
1	3	35	0	COVID impacted
1	3	15	19	COVID impacted
2	2	3	6	COVID impacted
2	2	3	23	COVID impacted
1	2	1	18	COVID impacted
1	3	2	0	COVID impacted
1	2	3	9	COVID impacted
2	2	3	16	COVID impacted
2	2	3	21	COVID impacted
2	2	2	12	COVID impacted
2	2	3	4	COVID impacted
2	2	4	29	COVID impacted
2	2	4	31	COVID impacted
1	2	1	5	COVID impacted
1	2	1	16	COVID impacted
2	2	1	5	COVID impacted
2	2	1	37	COVID impacted
2	2	7	69	COVID impacted
2	1	7	20	COVID impacted
1	1	9	17	COVID impacted
2	2	7	4	COVID impacted
1	2	7	2	COVID impacted
2	2	9	8	COVID impacted
1	3	9	16	COVID impacted
1	3	26	0	COVID impacted
2	2	12	22	COVID impacted
1	1	6	9	COVID impacted
1	2	5	21	COVID impacted
1	2	5	4	COVID impacted
2	2	5	2	COVID impacted
1	2	10	23	COVID impacted
1	2	10	1	COVID impacted
2	2	10	2	COVID impacted
2	1	9	21	COVID impacted
2	3	8	0	COVID impacted
2	2	8	25	COVID impacted
1	3	15	2	COVID impacted
1	3	15	6	COVID impacted
1	3	11	2	COVID impacted
2	2	11	6	COVID impacted
2	2	9	5	COVID impacted
1	3	9	0	COVID impacted
2	2	11	3	COVID impacted
1	1	11	41	COVID impacted
1	1	11	6	COVID impacted
1	3	6	0	COVID impacted
2	3	6	12	COVID impacted
1	2	6	19	COVID impacted
1	2	6	3	COVID impacted
2	2	7	3	COVID impacted
2	3	7	1	COVID impacted
1	3	13	14	COVID impacted
1	3	30	0	COVID impacted
1	3	21	7	COVID impacted
1	3	21	9	COVID impacted
1	2	2	13	COVID impacted
2	3	2	3	COVID impacted
2	3	30	0	COVID impacted
2	2	5	7	COVID impacted
1	2	5	27	COVID impacted
2	3	5	10	COVID impacted
1	2	6	11	COVID impacted
1	2	5	32	COVID impacted
1	2	4	3	COVID impacted
1	1	6	2	COVID impacted
1	2	4	14	COVID impacted
1	3	30	6	COVID impacted
1	1	3	5	COVID impacted
1	2	3	17	COVID impacted
1	3	17	0	COVID impacted
1	3	38	0	COVID impacted
2	3	9	0	COVID impacted
1	3	71	0	COVID impacted
2	3	50	25	COVID impacted
1	2	1	20	COVID impacted
1	2	1	34	COVID impacted
2	3	8	0	COVID impacted
1	2	10	34	COVID impacted
1	3	47	0	COVID impacted
1	1	2	12	COVID impacted
2	2	2	21	COVID impacted
2	1	3	4	COVID impacted
1	1	3	3	COVID impacted
1	2	3	8	COVID impacted
2	3	11	11	COVID impacted
1	1	7	13	COVID impacted
1	3	34	43	COVID impacted
1	2	16	79	COVID impacted
1	3	15	3	COVID impacted
1	3	10	20	COVID impacted
2	2	5	2	COVID impacted
1	2	7	3	COVID impacted
1	2	6	14	COVID impacted
2	2	5	23	COVID impacted
2	3	5	3	COVID impacted
2	2	6	2	COVID impacted
1	3	6	45	COVID impacted
2	2	6	28	COVID impacted
2	3	7	2	COVID impacted
2	1	6	8	COVID impacted
2	2	5	3	COVID impacted
2	3	5	7	COVID impacted
1	1	5	1	COVID impacted
2	1	5	3	COVID impacted
2	2	37	59	COVID impacted
2	2	6	3	COVID impacted
1	3	20	0	COVID impacted
1	2	16	20	COVID impacted
1	3	54	12	COVID impacted
1	2	3	3	COVID impacted
1	2	3	4	COVID impacted
1	2	2	22	COVID impacted
1	3	47	0	COVID impacted
1	2	9	2	COVID impacted
2	2	12	78	COVID impacted
1	3	13	1	COVID impacted
2	2	14	51	COVID impacted
2	3	10	14	COVID impacted
1	3	15	0	COVID impacted
1	2	5	15	COVID impacted
1	2	2	10	COVID impacted
2	2	2	14	COVID impacted
1	3	1	6	COVID impacted
1	2	3	7	COVID impacted
2	2	3	2	COVID impacted
2	2	4	3	COVID impacted
1	2	4	17	COVID impacted
1	1	4	2	COVID impacted
1	2	4	12	COVID impacted
2	2	4	3	COVID impacted
1	2	4	4	COVID impacted
1	3	17	0	COVID impacted
1	3	12	0	COVID impacted
1	3	12	0	COVID impacted
1	2	7	10	COVID impacted
1	1	6	4	COVID impacted
2	1	7	13	COVID impacted
1	1	8	19	COVID impacted
2	2	8	51	COVID impacted
1	3	7	9	COVID impacted
2	3	8	1	COVID impacted
2	3	8	2	COVID impacted
2	2	8	6	COVID impacted
1	2	9	9	COVID impacted
2	2	10	13	COVID impacted
2	3	9	0	COVID impacted
2	2	8	5	COVID impacted
2	1	7	2	COVID impacted
1	1	7	6	COVID impacted
1	2	7	3	COVID impacted
1	2	5	4	COVID impacted
2	2	5	7	COVID impacted
2	2	5	5	COVID impacted
1	1	5	4	COVID impacted
1	2	5	28	COVID impacted
1	3	4	11	COVID impacted
2	2	4	3	COVID impacted
2	2	4	8	COVID impacted
1	1	4	6	COVID impacted
2	2	4	4	COVID impacted
1	1	2	8	COVID impacted
1	2	2	7	COVID impacted
2	2	2	4	COVID impacted
2	2	2	2	COVID impacted
2	1	3	15	COVID impacted
1	3	6	1	COVID impacted
2	2	6	13	COVID impacted
1	3	26	10	COVID impacted
1	2	6	33	COVID impacted
1	3	12	2	COVID impacted
2	3	13	1	COVID impacted
1	3	7	0	COVID impacted
1	2	7	15	COVID impacted
2	2	78	44	COVID impacted
1	2	4	3	COVID impacted
2	2	4	5	COVID impacted
1	1	4	21	COVID impacted
1	3	3	30	COVID impacted
1	3	4	25	COVID impacted
1	2	4	4	COVID impacted
2	2	4	28	COVID impacted
2	3	3	3	COVID impacted
1	2	6	1	COVID impacted
2	2	6	3	COVID impacted
2	3	6	13	COVID impacted
2	2	6	10	COVID impacted
2	2	8	23	COVID impacted
1	3	50	0	COVID impacted
1	3	10	18	COVID impacted
2	3	11	0	COVID impacted
2	1	10	5	COVID impacted
1	2	3	15	COVID impacted
1	3	9	0	COVID impacted
2	2	9	24	COVID impacted
1	3	47	0	COVID impacted
2	3	15	0	COVID impacted
1	2	17	19	COVID impacted
2	3	28	0	COVID impacted
1	2	6	22	COVID impacted
1	3	6	5	COVID impacted
2	2	5	3	COVID impacted
1	2	4	4	COVID impacted
1	3	43	0	COVID impacted
1	3	59	0	COVID impacted
1	3	8	0	COVID impacted
2	2	8	41	COVID impacted
1	2	14	30	COVID impacted
1	3	16	1	COVID impacted
1	3	17	4	COVID impacted
1	3	17	83	COVID impacted
2	3	28	1	COVID impacted
1	3	56	7	COVID impacted
1	3	30	46	COVID impacted
2	1	20	0	COVID impacted
1	2	5	5	COVID impacted
2	2	5	5	COVID impacted
1	1	7	26	COVID impacted
1	1	8	25	COVID impacted
2	3	22	0	COVID impacted
1	2	2	3	COVID impacted
1	3	2	1	COVID impacted
2	3	16	0	COVID impacted
2	3	1	4	COVID impacted
2	2	1	19	COVID impacted
1	2	1	43	COVID impacted
1	2	10	26	COVID impacted
2	3	36	13	COVID impacted
1	2	3	15	COVID impacted
2	1	3	4	COVID impacted
1	2	3	10	COVID impacted
2	3	12	1	COVID impacted
1	1	11	47	COVID impacted
1	3	14	0	COVID impacted
1	1	4	13	COVID impacted
1	2	4	7	COVID impacted
1	2	2	6	COVID impacted
2	1	1	11	COVID impacted
2	2	3	4	COVID impacted
1	3	22	27	COVID impacted
1	2	8	4	COVID impacted
2	3	9	26	COVID impacted
1	3	9	3	COVID impacted
1	3	88	0	COVID impacted
2	1	5	10	COVID impacted
1	1	5	2	COVID impacted
1	1	5	15	COVID impacted
2	2	6	3	COVID impacted
2	2	6	17	COVID impacted
1	1	7	2	COVID impacted
1	3	14	0	COVID impacted
2	3	16	0	COVID impacted
2	3	26	0	COVID impacted
2	2	8	20	COVID impacted
1	3	7	0	COVID impacted
2	1	9	22	COVID impacted
1	2	9	22	COVID impacted
1	2	4	5	COVID impacted
2	2	4	29	COVID impacted
1	2	4	3	COVID impacted
1	2	4	9	COVID impacted
1	2	4	10	COVID impacted
1	3	20	9	COVID impacted
2	3	2	0	COVID impacted
1	1	1	38	COVID impacted
1	2	3	1	COVID impacted
1	2	12	19	COVID impacted
1	2	5	16	COVID impacted
1	3	5	5	COVID impacted
2	1	5	3	COVID impacted
1	2	5	1	COVID impacted
2	2	5	4	COVID impacted
1	2	7	1	COVID impacted
2	2	6	3	COVID impacted
2	2	6	23	COVID impacted
1	1	6	2	COVID impacted
1	2	7	26	COVID impacted
2	2	4	6	COVID impacted
1	1	4	3	COVID impacted
1	2	3	14	COVID impacted
2	3	3	0	COVID impacted
2	3	6	9	COVID impacted
1	2	6	16	COVID impacted
1	2	5	4	COVID impacted
2	2	5	4	COVID impacted
2	3	11	7	COVID impacted
1	3	10	0	COVID impacted
1	2	11	8	COVID impacted
2	3	8	0	COVID impacted
1	3	9	0	COVID impacted
2	3	7	14	COVID impacted
2	3	8	0	COVID impacted
2	3	55	0	COVID impacted
1	1	12	8	COVID impacted
2	3	17	1	COVID impacted
2	3	23	3	COVID impacted
2	3	23	25	COVID impacted
2	3	23	0	COVID impacted
1	2	9	1	COVID impacted
1	2	8	14	COVID impacted
2	3	9	0	COVID impacted
1	2	12	13	COVID impacted
1	3	61	5	COVID impacted
1	3	1	0	COVID impacted
1	2	6	16	COVID impacted
2	3	2	7	COVID impacted
1	2	3	22	COVID impacted
1	2	3	4	COVID impacted
1	2	7	12	COVID impacted
1	2	7	23	COVID impacted
1	3	7	1	COVID impacted
2	2	4	9	COVID impacted
1	3	5	4	COVID impacted
1	2	4	3	COVID impacted
1	2	5	10	COVID impacted
2	2	6	21	COVID impacted
1	3	6	0	COVID impacted
1	1	6	2	COVID impacted
2	2	3	13	COVID impacted
1	2	3	9	COVID impacted
2	1	7	19	COVID impacted
1	2	1	13	COVID impacted
1	3	12	2	COVID impacted
2	2	10	15	COVID impacted
2	3	11	0	COVID impacted
1	3	9	2	COVID impacted
2	3	25	19	COVID impacted
1	3	32	2	COVID impacted
1	2	22	88	COVID impacted
1	3	11	0	COVID impacted
2	3	12	21	COVID impacted
1	2	13	31	COVID impacted
1	3	22	6	COVID impacted
1	2	8	6	COVID impacted
2	2	4	4	COVID impacted
1	2	3	9	COVID impacted
2	2	4	23	COVID impacted
1	3	7	3	COVID impacted
1	2	6	22	COVID impacted
2	3	5	17	COVID impacted
1	2	5	18	COVID impacted
1	3	17	59	COVID impacted
1	3	10	5	COVID impacted
2	1	9	5	COVID impacted
1	2	6	8	COVID impacted
2	2	6	8	COVID impacted
2	2	6	2	COVID impacted
1	2	7	11	COVID impacted
2	2	6	20	COVID impacted
2	2	7	26	COVID impacted
2	2	7	7	COVID impacted
1	2	5	22	COVID impacted
1	3	5	1	COVID impacted
2	1	5	23	COVID impacted
1	2	4	11	COVID impacted
1	2	4	25	COVID impacted
2	2	5	19	COVID impacted
2	3	4	1	COVID impacted
2	2	3	6	COVID impacted
2	2	3	5	COVID impacted
2	2	3	32	COVID impacted
1	1	2	3	COVID impacted
1	3	2	1	COVID impacted
[truncated: 14,641 more rows]
