# Supplementary material for: Impact of the COVID-19 pandemic on neonatal admissions in a tertiary children’s hospital in southwest China: An interrupted time-series study
Source: PLoS One. 2022 Jan 13;17(1):e0262202. doi: 10.1371/journal.pone.0262202 (PMC8758080; doi:10.1371/journal.pone.0262202)
Supplement: S1 File — (ZIP) [file pone.0262202.s001.zip › S1 File. Demographic Characteristics for the patients/The admissions per week of Gastrointestinal system.csv]

	amount	time	intervention	postslope
2019/1/10	21	1	0	0
2019/1/17	20	2	0	0
2019/1/24	22	3	0	0
2019/1/31	25	4	0	0
2019/2/7	24	5	0	0
2019/2/14	46	6	0	0
2019/2/21	21	7	0	0
2019/2/28	28	8	0	0
2019/3/7	26	9	0	0
2019/3/14	33	10	0	0
2019/3/21	34	11	0	0
2019/3/28	28	12	0	0
2019/4/4	37	13	0	0
2019/4/11	30	14	0	0
2019/4/18	19	15	0	0
2019/4/25	17	16	0	0
2019/5/2	23	17	0	0
2019/5/9	25	18	0	0
2019/5/16	16	19	0	0
2019/5/23	26	20	0	0
2019/5/30	31	21	0	0
2019/6/6	22	22	0	0
2019/6/13	27	23	0	0
2019/6/20	30	24	0	0
2019/6/27	37	25	0	0
2019/7/4	24	26	0	0
2019/7/11	39	27	0	0
2019/7/18	28	28	0	0
2019/7/25	30	29	0	0
2019/8/1	35	30	0	0
2019/8/8	29	31	0	0
2019/8/15	37	32	0	0
2019/8/22	23	33	0	0
2019/8/29	17	34	0	0
2019/9/5	31	35	0	0
2019/9/12	35	36	0	0
2019/9/19	32	37	0	0
2019/9/26	35	38	0	0
2019/10/3	28	39	0	0
2019/10/10	22	40	0	0
2019/10/17	32	41	0	0
2019/10/24	25	42	0	0
2019/10/31	28	43	0	0
2019/11/7	23	44	0	0
2019/11/14	23	45	0	0
2019/11/21	27	46	0	0
2019/11/28	19	47	0	0
2019/12/5	23	48	0	0
2019/12/12	30	49	0	0
2019/12/19	24	50	0	0
2019/12/26	27	51	0	0
2020/1/2	37	52	0	0
2020/1/9	21	53	0	0
2020/1/16	33	54	0	0
2020/1/23	28	55	0	0
2020/1/30	13	56	1	56
2020/2/6	14	57	1	57
2020/2/13	18	58	1	58
2020/2/20	21	59	1	59
2020/2/27	14	60	1	60
2020/3/5	9	61	1	61
2020/3/12	24	62	1	62
2020/3/19	16	63	1	63
2020/3/26	16	64	1	64
2020/4/2	24	65	1	65
2020/4/9	23	66	1	66
2020/4/16	24	67	1	67
2020/4/23	19	68	1	68
2020/4/30	25	69	1	69
2020/5/7	23	70	1	70
2020/5/14	21	71	1	71
2020/5/21	20	72	1	72
2020/5/28	21	73	1	73
2020/6/4	14	74	1	74
2020/6/11	21	75	1	75
2020/6/18	19	76	1	76
2020/6/25	26	77	1	77
2020/7/2	22	78	1	78
2020/7/9	21	79	1	79
2020/7/16	14	80	1	80
2020/7/23	25	81	1	81
2020/7/30	20	82	1	82
2020/8/6	24	83	1	83
2020/8/13	21	84	1	84
2020/8/20	17	85	1	85
2020/8/27	15	86	1	86
