# Supplementary material for: Impact of the COVID-19 pandemic on neonatal admissions in a tertiary children’s hospital in southwest China: An interrupted time-series study
Source: PLoS One. 2022 Jan 13;17(1):e0262202. doi: 10.1371/journal.pone.0262202 (PMC8758080; doi:10.1371/journal.pone.0262202)
Supplement: S1 File — (ZIP) [file pone.0262202.s001.zip › S1 File. Demographic Characteristics for the patients/The admissions per week of Infectious diseases.csv]

	amount	time	intervention	postslope
2019/1/10	10	1	0	0
2019/1/17	11	2	0	0
2019/1/24	6	3	0	0
2019/1/31	8	4	0	0
2019/2/7	7	5	0	0
2019/2/14	12	6	0	0
2019/2/21	8	7	0	0
2019/2/28	8	8	0	0
2019/3/7	8	9	0	0
2019/3/14	8	10	0	0
2019/3/21	10	11	0	0
2019/3/28	11	12	0	0
2019/4/4	13	13	0	0
2019/4/11	12	14	0	0
2019/4/18	10	15	0	0
2019/4/25	11	16	0	0
2019/5/2	14	17	0	0
2019/5/9	12	18	0	0
2019/5/16	15	19	0	0
2019/5/23	16	20	0	0
2019/5/30	14	21	0	0
2019/6/6	16	22	0	0
2019/6/13	11	23	0	0
2019/6/20	24	24	0	0
2019/6/27	18	25	0	0
2019/7/4	10	26	0	0
2019/7/11	11	27	0	0
2019/7/18	18	28	0	0
2019/7/25	21	29	0	0
2019/8/1	18	30	0	0
2019/8/8	13	31	0	0
2019/8/15	15	32	0	0
2019/8/22	14	33	0	0
2019/8/29	12	34	0	0
2019/9/5	11	35	0	0
2019/9/12	13	36	0	0
2019/9/19	8	37	0	0
2019/9/26	8	38	0	0
2019/10/3	19	39	0	0
2019/10/10	9	40	0	0
2019/10/17	5	41	0	0
2019/10/24	12	42	0	0
2019/10/31	21	43	0	0
2019/11/7	12	44	0	0
2019/11/14	7	45	0	0
2019/11/21	11	46	0	0
2019/11/28	16	47	0	0
2019/12/5	16	48	0	0
2019/12/12	14	49	0	0
2019/12/19	16	50	0	0
2019/12/26	11	51	0	0
2020/1/2	12	52	0	0
2020/1/9	15	53	0	0
2020/1/16	12	54	0	0
2020/1/23	13	55	0	0
2020/1/30	3	56	1	56
2020/2/6	8	57	1	57
2020/2/13	5	58	1	58
2020/2/20	5	59	1	59
2020/2/27	3	60	1	60
2020/3/5	9	61	1	61
2020/3/12	4	62	1	62
2020/3/19	4	63	1	63
2020/3/26	6	64	1	64
2020/4/2	9	65	1	65
2020/4/9	8	66	1	66
2020/4/16	7	67	1	67
2020/4/23	6	68	1	68
2020/4/30	4	69	1	69
2020/5/7	5	70	1	70
2020/5/14	9	71	1	71
2020/5/21	7	72	1	72
2020/5/28	7	73	1	73
2020/6/4	4	74	1	74
2020/6/11	6	75	1	75
2020/6/18	8	76	1	76
2020/6/25	9	77	1	77
2020/7/2	8	78	1	78
2020/7/9	9	79	1	79
2020/7/16	8	80	1	80
2020/7/23	7	81	1	81
2020/7/30	9	82	1	82
2020/8/6	9	83	1	83
2020/8/13	8	84	1	84
2020/8/20	4	85	1	85
2020/8/27	6	86	1	86
