# Supplementary material for: Impact of the COVID-19 pandemic on neonatal admissions in a tertiary children’s hospital in southwest China: An interrupted time-series study
Source: PLoS One. 2022 Jan 13;17(1):e0262202. doi: 10.1371/journal.pone.0262202 (PMC8758080; doi:10.1371/journal.pone.0262202)
Supplement: S1 File — (ZIP) [file pone.0262202.s001.zip › S1 File. Demographic Characteristics for the patients/The admissions per week of Neonatal Transport from houspitial 'dedicated transport teams.csv]

amount	time	intervention	postslope
60	2019/1/10	0	0
65	2019/1/17	0	0
50	2019/1/24	0	0
58	2019/1/31	0	0
45	2019/2/7	0	0
55	2019/2/14	0	0
37	2019/2/21	0	0
55	2019/2/28	0	0
51	2019/3/7	0	0
66	2019/3/14	0	0
52	2019/3/21	0	0
67	2019/3/28	0	0
59	2019/4/4	0	0
58	2019/4/11	0	0
62	2019/4/18	0	0
49	2019/4/25	0	0
42	2019/5/2	0	0
53	2019/5/9	0	0
46	2019/5/16	0	0
45	2019/5/23	0	0
61	2019/5/30	0	0
65	2019/6/6	0	0
42	2019/6/13	0	0
64	2019/6/20	0	0
54	2019/6/27	0	0
50	2019/7/4	0	0
69	2019/7/11	0	0
48	2019/7/18	0	0
47	2019/7/25	0	0
56	2019/8/1	0	0
64	2019/8/8	0	0
52	2019/8/15	0	0
52	2019/8/22	0	0
47	2019/8/29	0	0
45	2019/9/5	0	0
41	2019/9/12	0	0
53	2019/9/19	0	0
45	2019/9/26	0	0
56	2019/10/3	0	0
58	2019/10/10	0	0
66	2019/10/17	0	0
56	2019/10/24	0	0
59	2019/10/31	0	0
49	2019/11/7	0	0
48	2019/11/14	0	0
48	2019/11/21	0	0
58	2019/11/28	0	0
65	2019/12/5	0	0
48	2019/12/12	0	0
63	2019/12/19	0	0
71	2019/12/26	0	0
52	2020/1/2	0	0
46	2020/1/9	0	0
40	2020/1/16	0	0
78	2020/1/23	0	0
23	2020/1/30	1	56
23	2020/2/6	1	57
31	2020/2/13	1	58
30	2020/2/20	1	59
42	2020/2/27	1	60
32	2020/3/5	1	61
40	2020/3/12	1	62
33	2020/3/19	1	63
49	2020/3/26	1	64
60	2020/4/2	1	65
37	2020/4/9	1	66
40	2020/4/16	1	67
45	2020/4/23	1	68
38	2020/4/30	1	69
40	2020/5/7	1	70
51	2020/5/14	1	71
45	2020/5/21	1	72
58	2020/5/28	1	73
29	2020/6/4	1	74
33	2020/6/11	1	75
38	2020/6/18	1	76
45	2020/6/25	1	77
39	2020/7/2	1	78
47	2020/7/9	1	79
47	2020/7/16	1	80
46	2020/7/23	1	81
62	2020/7/30	1	82
32	2020/8/6	1	83
50	2020/8/13	1	84
56	2020/8/20	1	85
47	2020/8/27	1	86
