# Supplementary material for: Impact of the COVID-19 pandemic on neonatal admissions in a tertiary children’s hospital in southwest China: An interrupted time-series study
Source: PLoS One. 2022 Jan 13;17(1):e0262202. doi: 10.1371/journal.pone.0262202 (PMC8758080; doi:10.1371/journal.pone.0262202)
Supplement: S1 File — (ZIP) [file pone.0262202.s001.zip › S1 File. Demographic Characteristics for the patients/The admissions per week of Pathological jaundice-related diseases.csv]

	amount	time	intervention	postslope
2019/1/10	49	1	0	0
2019/1/17	60	2	0	0
2019/1/24	56	3	0	0
2019/1/31	59	4	0	0
2019/2/7	44	5	0	0
2019/2/14	54	6	0	0
2019/2/21	55	7	0	0
2019/2/28	58	8	0	0
2019/3/7	63	9	0	0
2019/3/14	66	10	0	0
2019/3/21	57	11	0	0
2019/3/28	60	12	0	0
2019/4/4	51	13	0	0
2019/4/11	49	14	0	0
2019/4/18	50	15	0	0
2019/4/25	49	16	0	0
2019/5/2	75	17	0	0
2019/5/9	63	18	0	0
2019/5/16	57	19	0	0
2019/5/23	53	20	0	0
2019/5/30	71	21	0	0
2019/6/6	41	22	0	0
2019/6/13	62	23	0	0
2019/6/20	68	24	0	0
2019/6/27	56	25	0	0
2019/7/4	65	26	0	0
2019/7/11	73	27	0	0
2019/7/18	63	28	0	0
2019/7/25	57	29	0	0
2019/8/1	63	30	0	0
2019/8/8	58	31	0	0
2019/8/15	56	32	0	0
2019/8/22	47	33	0	0
2019/8/29	54	34	0	0
2019/9/5	60	35	0	0
2019/9/12	51	36	0	0
2019/9/19	57	37	0	0
2019/9/26	61	38	0	0
2019/10/3	63	39	0	0
2019/10/10	74	40	0	0
2019/10/17	59	41	0	0
2019/10/24	70	42	0	0
2019/10/31	58	43	0	0
2019/11/7	61	44	0	0
2019/11/14	71	45	0	0
2019/11/21	67	46	0	0
2019/11/28	66	47	0	0
2019/12/5	54	48	0	0
2019/12/12	59	49	0	0
2019/12/19	55	50	0	0
2019/12/26	54	51	0	0
2020/1/2	53	52	0	0
2020/1/9	55	53	0	0
2020/1/16	56	54	0	0
2020/1/23	61	55	0	0
2020/1/30	48	56	1	56
2020/2/6	46	57	1	57
2020/2/13	32	58	1	58
2020/2/20	19	59	1	59
2020/2/27	35	60	1	60
2020/3/5	38	61	1	61
2020/3/12	31	62	1	62
2020/3/19	36	63	1	63
2020/3/26	44	64	1	64
2020/4/2	49	65	1	65
2020/4/9	45	66	1	66
2020/4/16	32	67	1	67
2020/4/23	57	68	1	68
2020/4/30	39	69	1	69
2020/5/7	45	70	1	70
2020/5/14	41	71	1	71
2020/5/21	51	72	1	72
2020/5/28	42	73	1	73
2020/6/4	37	74	1	74
2020/6/11	56	75	1	75
2020/6/18	59	76	1	76
2020/6/25	56	77	1	77
2020/7/2	69	78	1	78
2020/7/9	45	79	1	79
2020/7/16	60	80	1	80
2020/7/23	55	81	1	81
2020/7/30	46	82	1	82
2020/8/6	45	83	1	83
2020/8/13	45	84	1	84
2020/8/20	54	85	1	85
2020/8/27	56	86	1	86
