# Supplementary material for: Impact of the COVID-19 pandemic on neonatal admissions in a tertiary children’s hospital in southwest China: An interrupted time-series study
Source: PLoS One. 2022 Jan 13;17(1):e0262202. doi: 10.1371/journal.pone.0262202 (PMC8758080; doi:10.1371/journal.pone.0262202)
Supplement: S1 File — (ZIP) [file pone.0262202.s001.zip › S1 File. Demographic Characteristics for the patients/The admissions per week of Respiratory system.csv]

	amount	time	intervention	postslope
2019/1/10	92	1	0	0
2019/1/17	101	2	0	0
2019/1/24	93	3	0	0
2019/1/31	98	4	0	0
2019/2/7	81	5	0	0
2019/2/14	67	6	0	0
2019/2/21	70	7	0	0
2019/2/28	87	8	0	0
2019/3/7	66	9	0	0
2019/3/14	42	10	0	0
2019/3/21	70	11	0	0
2019/3/28	80	12	0	0
2019/4/4	64	13	0	0
2019/4/11	68	14	0	0
2019/4/18	78	15	0	0
2019/4/25	77	16	0	0
2019/5/2	66	17	0	0
2019/5/9	76	18	0	0
2019/5/16	61	19	0	0
2019/5/23	73	20	0	0
2019/5/30	83	21	0	0
2019/6/6	70	22	0	0
2019/6/13	64	23	0	0
2019/6/20	78	24	0	0
2019/6/27	69	25	0	0
2019/7/4	59	26	0	0
2019/7/11	91	27	0	0
2019/7/18	68	28	0	0
2019/7/25	75	29	0	0
2019/8/1	69	30	0	0
2019/8/8	81	31	0	0
2019/8/15	72	32	0	0
2019/8/22	72	33	0	0
2019/8/29	65	34	0	0
2019/9/5	52	35	0	0
2019/9/12	66	36	0	0
2019/9/19	77	37	0	0
2019/9/26	73	38	0	0
2019/10/3	72	39	0	0
2019/10/10	80	40	0	0
2019/10/17	60	41	0	0
2019/10/24	71	42	0	0
2019/10/31	75	43	0	0
2019/11/7	94	44	0	0
2019/11/14	83	45	0	0
2019/11/21	91	46	0	0
2019/11/28	81	47	0	0
2019/12/5	86	48	0	0
2019/12/12	78	49	0	0
2019/12/19	75	50	0	0
2019/12/26	94	51	0	0
2020/1/2	92	52	0	0
2020/1/9	80	53	0	0
2020/1/16	72	54	0	0
2020/1/23	113	55	0	0
2020/1/30	44	56	1	56
2020/2/6	42	57	1	57
2020/2/13	43	58	1	58
2020/2/20	40	59	1	59
2020/2/27	58	60	1	60
2020/3/5	39	61	1	61
2020/3/12	53	62	1	62
2020/3/19	50	63	1	63
2020/3/26	44	64	1	64
2020/4/2	52	65	1	65
2020/4/9	40	66	1	66
2020/4/16	50	67	1	67
2020/4/23	41	68	1	68
2020/4/30	49	69	1	69
2020/5/7	48	70	1	70
2020/5/14	44	71	1	71
2020/5/21	54	72	1	72
2020/5/28	56	73	1	73
2020/6/4	46	74	1	74
2020/6/11	38	75	1	75
2020/6/18	45	76	1	76
2020/6/25	48	77	1	77
2020/7/2	52	78	1	78
2020/7/9	51	79	1	79
2020/7/16	55	80	1	80
2020/7/23	62	81	1	81
2020/7/30	69	82	1	82
2020/8/6	46	83	1	83
2020/8/13	55	84	1	84
2020/8/20	32	85	1	85
2020/8/27	28	86	1	86
