# Supplementary material for: Impact of the COVID-19 pandemic on neonatal admissions in a tertiary children’s hospital in southwest China: An interrupted time-series study
Source: PLoS One. 2022 Jan 13;17(1):e0262202. doi: 10.1371/journal.pone.0262202 (PMC8758080; doi:10.1371/journal.pone.0262202)
Supplement: S1 File — (ZIP) [file pone.0262202.s001.zip › S1 File. Demographic Characteristics for the patients/The admissions per week of neonates.xlsx]

## Sheet: The admissions per week of neon
	amount	time	intervention	postslope
2019-01-10	219	1	0	0
2019-01-17	237	2	0	0
2019-01-24	218	3	0	0
2019-01-31	221	4	0	0
2019-02-07	198	5	0	0
2019-02-14	225	6	0	0
2019-02-21	189	7	0	0
2019-02-28	232	8	0	0
2019-03-07	211	9	0	0
2019-03-14	224	10	0	0
2019-03-21	220	11	0	0
2019-03-28	236	12	0	0
2019-04-04	217	13	0	0
2019-04-11	210	14	0	0
2019-04-18	204	15	0	0
2019-04-25	208	16	0	0
2019-05-02	227	17	0	0
2019-05-09	227	18	0	0
2019-05-16	195	19	0	0
2019-05-23	212	20	0	0
2019-05-30	254	21	0	0
2019-06-06	212	22	0	0
2019-06-13	209	23	0	0
2019-06-20	254	24	0	0
2019-06-27	214	25	0	0
2019-07-04	205	26	0	0
2019-07-11	268	27	0	0
2019-07-18	223	28	0	0
2019-07-25	222	29	0	0
2019-08-01	237	30	0	0
2019-08-08	230	31	0	0
2019-08-15	222	32	0	0
2019-08-22	200	33	0	0
2019-08-29	183	34	0	0
2019-09-05	193	35	0	0
2019-09-12	196	36	0	0
2019-09-19	220	37	0	0
2019-09-26	209	38	0	0
2019-10-03	220	39	0	0
2019-10-10	225	40	0	0
2019-10-17	214	41	0	0
2019-10-24	216	42	0	0
2019-10-31	231	43	0	0
2019-11-07	234	44	0	0
2019-11-14	229	45	0	0
2019-11-21	236	46	0	0
2019-11-28	222	47	0	0
2019-12-05	218	48	0	0
2019-12-12	220	49	0	0
2019-12-19	201	50	0	0
2019-12-26	231	51	0	0
2020-01-02	232	52	0	0
2020-01-09	208	53	0	0
2020-01-16	203	54	0	0
2020-01-23	261	55	0	0
2020-01-30	124	56	1	56
2020-02-06	132	57	1	57
2020-02-13	117	58	1	58
2020-02-20	108	59	1	59
2020-02-27	132	60	1	60
2020-03-05	111	61	1	61
2020-03-12	133	62	1	62
2020-03-19	126	63	1	63
2020-03-26	139	64	1	64
2020-04-02	167	65	1	65
2020-04-09	142	66	1	66
2020-04-16	138	67	1	67
2020-04-23	159	68	1	68
2020-04-30	142	69	1	69
2020-05-07	146	70	1	70
2020-05-14	157	71	1	71
2020-05-21	159	72	1	72
2020-05-28	164	73	1	73
2020-06-04	129	74	1	74
2020-06-11	152	75	1	75
2020-06-18	158	76	1	76
2020-06-25	168	77	1	77
2020-07-02	174	78	1	78
2020-07-09	155	79	1	79
2020-07-16	158	80	1	80
2020-07-23	180	81	1	81
2020-07-30	186	82	1	82
2020-08-06	146	83	1	83
2020-08-13	161	84	1	84
2020-08-20	145	85	1	85
2020-08-27	150	86	1	86
