# Supplementary material for: Impact of the COVID-19 pandemic on neonatal admissions in a tertiary children’s hospital in southwest China: An interrupted time-series study
Source: PLoS One. 2022 Jan 13;17(1):e0262202. doi: 10.1371/journal.pone.0262202 (PMC8758080; doi:10.1371/journal.pone.0262202)
Supplement: S1 File — (ZIP) [file pone.0262202.s001.zip › S1 File. Demographic Characteristics for the patients/birth weight and gestational age in COVID impacted period2.xlsx]

## Sheet: Sheet1
Birth weight(gram)	Gestational Age (Weeks+days)
2650	{39+2}
3920	38+6
3680	{40}
2410	{40}
2940	{38+1}
2195	{39}
2330	{35+6}
3500	{38+5}
3200	{37+3}
3500	{39}
3980	{40+4}
2550	{37+6}
3600	{39+6}
3250	{40+3}
1980	{37+3}
3930	{41+6}
2930	{39+2}
3190	{41+2}
2560	{36+6}
2650	{38+4}
2780	{38}
2020	{34+6}
4090	{39+3}
3340	{40+2}
2150	{35}
3800	{39}
3250	{38+6}
1900	{26}
3120	{40}
2335	{36+6}
3000	{37}
3480	{41}
2670	{39+4}
3750	{39+3}
3430	{39+2}
2775	{37+4}
3560	{39+3}
3765	{41}
3750	{38}
3580	{38+5}
3750	{39+3}
2395	{36}
3100	{37+0}
3920	{40+1}
3150	38+5
4130	{39+4}
3260	{41}
2480	{37+1}
3000	{39}
3400	{39+3}
3600	{38+3}
3770	{39}
3330	{38+6}
3347	{39+6}
3600	{39+5}
2900	{39+1}
2275	{33+4}
3365	{39+4}
3230	{39+3}
2000	{34+6}
3150	{38+5}
3580	{41+2}
3010	{38+6}
2650	{35+4}
2360	{38+3}
2955	{39}
3500	{40+5}
2900	{40+4}
3310	{39+2}
3000	{36+2}
2900	{36+5}
3120	{39+1}
2700	{38+5}
2400	{36+1}
2150	{35+1}
3590	{38+3}
3350	{38+2}
3380	{39+3}
3450	{39+0}
3600	{38+2}
3370	{40+1}
2500	{33+4}
3400	{39+3}
2140	{34}
3650	39+3
2880	{37+4}
4020	{38+5}
1950	{31+3}
3235	38+3
3200	{36+3}
2940	{38+2}
2120	{33+4}
3700	{37+3}
3700	{40+1}
2750	{36+6}
2780	{36}
2999	{38+2}
3160	{39+3}
3350	{40+1}
2660	{41}
3315	{39+3}
2750	{36+2}
3580	{39+5}
4730	{39+5}
2770	{34+6}
1640	{31}
3710	{38+4}
3100	{38+1}
3130	{35+6}
2010	{37+4}
3440	{39+1}
2800	{34+6}
2950	{38+1}
2490	{35+4}
1890	{34+5}
1980	{34+5}
3110	{38+5}
3250	{38+4}
3240	{37+2}
3120	{38+5}
3050	{39+2}
3400	{40+4}
3500	{39+2}
3570	{40+1}
2400	{36+6}
3000	{36+3}
3550	{40+6}
2200	{33}
3000	NA
2850	{38+2}
2950	{39+4}
4135	{40+2}
3070	{40+4}
3650	{38+2}
2850	{39}
3615	{41+1}
3300	{37}
2840	{37}
3380	39+2
3550	{41}
3520	{39+5}
2550	{35}
3360	{37+5}
3600	{39+1}
2810	{37}
3540	{38+5}
3350	{37+5}
2900	{35+6}
2750	{39+3}
4180	{40+2}
1960	{35}
3170	{35}
2980	{38}
3030	{38+6}
4030	{39+3}
3150	{39}
3090	{39+2}
3150	{39+5}
3600	{37+2}
930	{26+6}
3500	{37+5}
1810	{33+6}
3330	{38+5}
1850	{33+3}
3150	{36+3}
2750	{39+2}
2900	{38+6}
2250	{33+6}
2950	{39}
2140	{35+6}
2600	{36}
3330	{41}
3450	{25}
3400	{39+1}
2900	{37+4}
3110	{39+4}
3100	{38+1}
3000	{38+2}
1250	{28+4}
1860	{36+5}
3480	{40+3}
3180	{39}
2850	{39+4}
3435	{28}
3550	{40+2}
2900	{40+4}
3000	{39+1}
3900	{40+5}
3100	{38+5}
3580	{40+2}
2650	{35+3}
2650	{36+2}
3285	{38+4}
3600	{38+2}
3100	{40+3}
3850	{39+4}
2800	38+6
3250	{37+4}
2800	{36+2}
3660	39+1
3415	{38+3}
2500	{38+3}
4050	{39+1}
3750	{39+1}
2750	{39+1}
2960	{38+4}
2940	{38+3}
1380	{34}
1770	{36+3}
1790	{35+4}
2330	{36}
2330	{36}
2540	{35+2}
4030	{39}
2480	{33+4}
2600	{37}
2515	{35+4}
2365	{36+4}
4150	{39+2}
1960	{33+6}
3500	NA
2000	{34+2}
2210	{34+6}
3090	{38}
2900	{38+6}
1570	{34}
2900	{38}
3300	{39+6}
3125	{38+1}
2850	{37+5}
4020	{39+6}
3300	{39}
3100	{39+6}
3660	{39}
3430	{39+1}
3350	{40+1}
3200	{39+1}
3050	{38+3}
2500	{39+2}
3850	{38+6}
2930	{36+2}
3420	{42}
3750	{38+5}
1840	{34+2}
2500	{35+5}
2780	{34+5}
3900	{40}
2720	{36+2}
2450	{32+5}
3670	{39+3}
2590	{34+6}
3170	{40}
3895	{40+2}
2660	{36}
2800	{36+3}
3360	{39+5}
3010	{38+1}
2660	{39}
3200	{37+1}
3350	{38+6}
2750	{37+1}
2555	{37}
3320	{39}
3300	{39}
3200	{40+3}
3000	{40}
3315	{38}
3300	39+3
3300	{39+6}
3210	37+2
3460	{40+4}
3800	{26}
2950	{39+4}
2600	{39}
3470	{36+5}
3400	{37}
2750	{36+6}
3400	{40+6}
3340	{40+1}
2050	{31+6}
4100	{40+3}
2650	{36+1}
3200	{39}
3800	{40+4}
2440	{34+4}
1960	{33+1}
980	{26+1}
3650	{38+3}
2310	{36+5}
1650	{33+2}
2865	39+6
2650	{38}
3240	{39+2}
3900	{37+6}
3190	{35+4}
2930	{37}
3550	{40+4}
2000	{31+1}
4220	{39+4}
2650	{38+6}
3800	40+2
2890	{38+6}
2730	{24}
3350	{37+5}
3670	{37}
3880	{39+1}
2600	{36+1}
1900	{36+5}
3120	{37+1}
2930	{37+2}
3200	{38+3}
3520	{37+3}
3050	{37+3}
3400	{40+3}
1280	{28+1}
3170	{39+6}
3700	{40+3}
2900	39+2
3200	{36+5}
1910	{33+5}
3450	38
3255	{38+5}
3100	39+6
3780	{39+5}
3700	{40+1}
4450	{38+4}
3500	{39+2}
3650	{38}
2620	{36+5}
1660	{34+6}
1980	{34+1}
3300	39+6
2845	{38+3}
3130	37+1
3301	{40+5}
3570	{39+1}
3200	{39+1}
1840	{33}
2400	{35+3}
2700	{35+3}
2750	37+1
2610	{34+3}
3330	{38+5}
3200	{38+1}
3200	39+3
2040	{34+6}
2640	{37}
1950	{34+1}
3340	{38+4}
2240	{36+1}
1750	{32+2}
3615	{38+3}
2950	{37+4}
2150	{35+5}
2200	{35+5}
3200	{39}
3025	{39}
3600	{39}
2800	{35+2}
2160	{35+2}
2280	{35+5}
3250	{37+5}
3490	{38+6}
2900	{39+2}
3250	{37+3}
1830	{33+1}
2900	{37+1}
3720	{39+1}
3040	{39}
4220	{39}
2885	{39+1}
3100	{39+5}
3580	{40+4}
2085	{35+3}
4145	{39}
2800	{38}
2930	{38+2}
2970	{38}
3180	{39+2}
3760	{41}
3333	{40+1}
3000	{36+5}
2060	{34+1}
3050	{38+3}
3650	{39+2}
4100	{41+6}
3640	{39+5}
3015	{38+5}
2100	{33+4}
3580	{39+1}
2600	{37+3}
2750	{36+6}
1870	{34+1}
2870	{24}
3350	{37+4}
3490	{41+1}
3180	{39+1}
3600	41+1
2070	{34+6}
2545	{37+1}
2460	{36+6}
3160	{37+4}
3340	{36+3}
2720	{35+3}
3650	{38+2}
3020	{39+2}
3600	{39+1}
3520	{41+2}
1910	{36+6}
4120	{39+2}
2560	{38+2}
3030	{39+3}
3210	{37+2}
3740	{37+6}
3380	{39+2}
4100	{39}
3215	{32}
3060	{40}
3150	{39}
3300	{38+6}
3300	{38+3}
3370	{36+6}
2740	{37}
3980	{39+3}
2980	{36+1}
1540	{32+5}
2350	{34+6}
3725	{41+1}
2070	{30}
3132	{28+4}
3750	{39+5}
1950	{37}
2900	{38+5}
2650	{35+2}
3825	{41}
2950	{38+3}
3300	{39}
2045	{35}
1430	{31}
3400	{39+2}
2850	{35+4}
1995	{35}
3100	{40+1}
3500	{39}
2960	{39}
3100	{38+6}
2380	{33+5}
4750	{37+4}
2970	{38}
3500	{39+4}
3500	{39+3}
3440	{39+3}
2830	{36+1}
3300	{39+6}
2230	{34+6}
2465	{35}
3250	{39+4}
3750	{38+5}
3200	{37+2}
2667	{37+5}
3130	{37+1}
3010	{39+4}
3650	{38+5}
3090	{40}
3220	{40+5}
3450	{40}
3500	{40+5}
2750	{36+4}
3830	{39+4}
3420	{40+1}
1300	{29}
2560	{39+1}
3500	39
2840	{37+5}
3750	39+1
3280	{38+5}
3600	{39+1}
3235	{37+6}
3150	{40+1}
2190	{35+5}
3000	{39}
3660	{39+1}
3100	{39}
3275	{37+2}
2895	{39}
2805	{35}
3600	{40+5}
3760	{39+6}
3350	{38+5}
3100	{38+6}
1350	{31+2}
1580	{31+1}
2365	{34+5}
3450	39+3
3410	{41+1}
3900	39+2
3570	{37+1}
3200	{38+2}
3290	{40+1}
3350	{40}
1630	{33+6}
3500	{28}
3200	{40}
3150	{39+1}
3260	{38+2}
3190	{40+4}
2390	{35+1}
1630	{35+6}
3140	38+3
2900	{38+2}
3150	{41+3}
3560	38+2
3145	{40+2}
3600	{39+1}
3400	{39+6}
2900	{39+6}
3120	{37+5}
2760	{35+6}
3500	{40}
2700	{37+0}
2100	{33}
3165	{40+5}
1490	{33+4}
4010	{40+6}
3800	{28}
3650	{39+2}
1680	{31+2}
3410	{39+2}
3000	{32}
3700	{39+2}
3850	{38+2}
3520	{39+3}
3000	{37+5}
3400	{39+1}
2850	{38+3}
3760	{41+2}
3400	{37}
3915	{40+6}
3700	{39+2}
3300	{39}
2840	{36+6}
3150	{38+5}
2530	{35+5}
3100	{38+2}
3540	{39+2}
2760	39+2
3190	{40+2}
1800	{35+4}
3620	{39}
3100	{38+2}
3500	{40+1}
3520	{39+1}
3000	{39}
3340	{40}
4250	{40+4}
1300	{34+3}
3660	{39}
3050	{37+1}
3210	{40+0}
3600	{39+5}
3650	{39+5}
2350	{37+3}
3750	{40+1}
3580	{39+4}
2810	{38+2}
2620	{36+3}
3200	39+6
2990	{36+2}
2680	{37+1}
3280	39+6
3640	{41+1}
3650	{37+1}
3150	{31+5}
3320	{41+1}
2915	{39+5}
2300	{37+2}
3645	{40+3}
3020	{40+2}
2900	{39+1}
2550	{37+5}
3010	40+2
2940	{37+5}
3100	39+1
3200	40+2
2660	{37+5}
3360	39+1
3620	40+2
3300	{37+5}
3200	39+1
2850	40+2
2640	39+1
2400	40+2
1250	{37+5}
3000	39+1
2915	40+2
2770	{37+5}
3070	39+1
2415	40+2
3640	{37+5}
1950	39+1
3550	40+2
3560	{37+5}
3090	39+1
2940	40+2
3030	{37+5}
3130	39+1
3400	40+2
2140	{37+5}
2810	39+1
3500	40+2
2020	{37+5}
3540	39+1
3950	40+2
3680	{37+5}
3400	39+1
2700	40+2
3555	{37+5}
2120	39+1
3630	40+2
2700	39+1
2420	40+2
3800	{37+5}
3200	39+1
3090	40+2
3405	{37+5}
3560	39+1
3840	40+2
3420	{37+5}
2250	39+1
4000	40+2
3250	{37+5}
3980	39+1
2945	40+2
3450	{37+5}
3290	39+1
2080	40+2
3350	{37+5}
1190	39+1
3620	40+2
1690	{37+5}
3800	39+1
1890	40+2
2500	{37+5}
2750	40+2
2480	{37+5}
3280	39+1
3260	40+2
2400	{37+5}
2700	39+1
3330	40+2
2080	{37+5}
3440	39+1
3500	40+2
3400	{37+5}
3240	39+1
3200	40+2
3295	{37+5}
2180	39+1
3280	{39+4}
2500	{39+4}
3090	{40+1}
3400	{41}
2600	{36+3}
1890	{34+4}
3400	{39}
3525	{40+6}
3180	{38+2}
2800	{40+1}
2530	{35+1}
2060	{33+4}
3600	{39+4}
1750	{32+6}
3300	{41+2}
3240	{38+1}
4060	{40}
2050	{33+4}
3700	{38}
2960	{37+1}
1490	{31}
2600	{36+2}
2515	{38+1}
4110	{39+3}
3500	{40+3}
3100	{40+5}
1080	{28}
2780	{36+1}
2950	{40}
2260	{32+2}
2500	{35}
3620	{38+4}
1860	{33+1}
1890	{33+1}
2650	{39}
2705	{39}
2240	{35+3}
3470	{39+6}
2940	{40+1}
3030	39+6
2030	{31+2}
2300	{35+2}
1830	{33+2}
3030	{35+6}
1800	{30+5}
2800	{40}
3480	{38+4}
3300	{38+4}
3350	38+6
3600	{38+6}
1550	{31+4}
3070	{40+3}
3760	{37+5}
4685	{40}
1570	{33+2}
3440	{40+2}
3465	{39+3}
3070	{38+2}
4250	{24}
3660	{40+1}
3240	{38+4}
3500	{38+2}
2850	{39+1}
4140	39+3
3600	{40}
1740	{33+1}
3610	{39+6}
2250	{35}
2030	{31+2}
2675	{37+4}
3150	{38+6}
1910	{24}
4100	{39+5}
1645	{34}
1300	{32+1}
3045	{41+3}
2400	{33+1}
2030	{35+1}
3500	{40}
3050	{39+6}
3010	{37+6}
2300	{34+3}
3600	{39+5}
3730	{38+5}
2800	{38+5}
3360	{39+3}
3360	{39+4}
3200	{38+1}
2655	{37+6}
1750	{31+3}
3205	{40+2}
3400	{40+5}
2590	{32+6}
2800	{36+1}
3600	{38}
3140	{40+1}
1700	{32+4}
1840	{32}
3090	{40+6}
2925	{39+3}
3650	{40}
4135	{40+2}
3200	{38+6}
3190	{40+1}
1390	{30+6}
2740	{36+5}
3100	{37}
2980	{40+2}
1300	{32+1}
2430	{41}
3070	{39+2}
2500	{38+4}
2950	{38+2}
3100	{39}
3190	{39+2}
1360	{30+6}
1950	{37+6}
3175	{39+2}
2530	{35+1}
1800	{31+6}
4270	{37+2}
3430	{38+3}
2580	{36+2}
2440	{34+6}
3200	{39+2}
2750	{37+1}
3100	{37+2}
3060	{39+5}
2270	36+6
3180	{38+4}
3400	39+1
2970	{38+4}
3250	{38+3}
3500	{39+3}
3425	{40+6}
2700	37
3400	{39+1}
2630	{36+1}
3155	{38+5}
3800	{40}
3200	{39+2}
4050	{40+2}
1880	{30+3}
3500	{40+1}
2770	39+1
3900	{40+1}
4120	{40+4}
3160	{39}
1750	{32+2}
4750	{40+3}
2400	{34+1}
2200	{34+3}
1890	{34+2}
2960	{38+6}
2230	{34+5}
2050	{33+1}
2450	{36+2}
2170	{32+4}
3560	{39+6}
2390	{35+5}
3100	{39+4}
3650	{40}
3850	{37+6}
3370	{39+4}
2900	{39+2}
3200	{38+2}
3250	{28}
2600	39+2
4750	{41}
3120	{39+5}
2700	{36+5}
1810	{37+3}
2285	{34+5}
3100	{36+5}
2730	{39+1}
3200	{38+3}
3100	{39}
4090	{39+4}
1100	{28+1}
1850	{33+2}
2800	{36+6}
2180	{34}
3530	{39+3}
3100	{35+3}
3650	{40+5}
3210	{39+3}
3100	{39+4}
1890	{35+4}
2870	{39+6}
3980	{40+1}
1540	{32+5}
3220	{36+6}
1310	{35+5}
1770	{30+1}
3200	{41}
3800	{38+6}
3140	{27}
4060	{40+4}
3900	{38+6}
3485	{40+5}
2028	{39+4}
3310	{40}
3020	{38+5}
2900	{39+5}
2876	{35+6}
1250	{28+5}
3700	{39}
3500	{38+4}
3130	{39}
2165	{30}
2835	{36+4}
3400	{39+6}
1000	{29+2}
1430	{31}
3300	{37+3}
2815	{36+4}
3250	{37+4}
3250	{39+5}
1190	{29+1}
3300	{40}
3000	{30}
3400	{26}
2945	{39+4}
1540	{32+5}
1280	{28+6}
3530	{40+1}
3145	{37+1}
3095	39+3
2550	{38+3}
3335	{39+3}
3100	{35+4}
3450	{40}
2800	{38}
3775	{40+4}
1830	{32+1}
3130	{33+2}
3410	{38+6}
3340	{36}
4050	{36}
3570	{39+5}
2450	{28}
3450	{38}
3600	{38+4}
3190	{36}
2850	{36+2}
3840	{39+4}
3085	{38+3}
2460	{41+5}
2760	{34+5}
1835	{36+3}
3357	{41+1}
3790	{40+1}
2470	{36+4}
3395	{40+3}
3050	{38+2}
4000	{40}
3060	{39+4}
2700	{39+5}
3000	{38+1}
3400	{39+2}
3030	37+1
3000	{38+4}
3350	{39}
3320	{39+1}
3250	{38+4}
3350	{39+4}
2950	{38+2}
3375	{38+6}
3860	{40+1}
3525	{40+6}
4050	39
2500	{39+2}
4740	{39+6}
3850	{39+4}
2370	{38+2}
3300	{36+5}
2850	{39+4}
1920	{38+2}
3700	{39+4}
2870	{37+4}
3420	{39+3}
3100	{38+6}
2600	{32+2}
1960	{35+2}
3500	{40}
2010	{33+2}
2250	{35}
4100	{24}
3160	{39+6}
3800	{39+4}
3000	39+1
3400	39+1
4250	{40}
3380	{39}
4460	{38+4}
2950	{24}
2600	39+2
3240	{41+3}
3080	{38+5}
3290	{38+4}
2710	{38+5}
3200	{28}
3400	{39+1}
3700	{39+6}
2830	{38+3}
3130	{33+5}
1485	{30+1}
2610	39+3
1990	{34+1}
2010	{28}
880	{27}
1265	{30+1}
3250	{40+2}
2800	38+2
3210	{39+5}
3645	{39+6}
3500	{38+4}
3740	{39}
2990	{37+2}
3210	39+3
2500	{35+2}
3200	{38}
3100	{37+1}
3200	{39+1}
2285	{35+3}
2210	{35}
2970	{36+5}
1980	{35+4}
3725	{39+6}
2190	{35+4}
2070	{37}
2700	{37+2}
2995	{38+6}
3560	{38+2}
2900	{41+4}
2425	{34+5}
2950	{39+2}
3700	{40}
3180	{37+3}
3450	{41}
3200	{39+2}
2820	{33}
3260	{38+2}
2975	{35+4}
3265	39+4
2690	{37+6}
3305	{39}
2530	{35+5}
3600	{38}
3910	{40+5}
3400	38+2
3040	{39+5}
1960	{33+1}
3310	{39+6}
3635	{40+3}
2200	{36+3}
1710	{31}
3200	{39+6}
2550	{38}
2000	{36+3}
2960	{37+4}
2850	{36+2}
3100	{38+4}
3470	{38}
1850	{35+2}
2055	{33+6}
2590	{35+6}
3800	{40+1}
2770	{39+1}
3340	{39}
3530	{38+4}
3850	{40+1}
2670	{40+1}
3100	{37+2}
3250	{40+3}
2440	{34+4}
1990	{32+3}
2150	34+5
1000	{28}
2605	{36+4}
2220	{36}
2800	{39}
3080	{39+6}
2965	{38+3}
3435	{41+2}
2630	{38+5}
2500	{37}
2960	{37+5}
3440	{39+6}
3750	{39}
2910	{38+2}
2680	{39+6}
3325	{39+5}
3400	{38}
3690	{40+4}
3990	{40+5}
3810	{42}
2550	{37+5}
2930	{38}
3745	{41}
1570	{34}
2450	{34+3}
2720	{36}
2720	{35+3}
4020	{38+5}
2850	{36+3}
3300	{38+6}
4050	{39}
3200	{38+5}
3990	{39}
3540	{38+6}
3670	{39+3}
3050	{38}
1280	{29+3}
3740	{40+1}
3650	{40+1}
3520	{38+6}
3290	39+2
1515	{34}
1820	{34+3}
2970	{37+6}
1400	{30+2}
2610	{39+3}
3300	{40}
3450	{39+3}
2140	{26}
3800	{41+1}
3620	{41}
4450	{40+6}
3100	{38+5}
3520	{39+6}
3450	{39+2}
3600	{37+2}
2875	{39}
3380	39+6
2900	NA
2400	{37+6}
3500	{39}
3400	{37+3}
2490	{35+4}
3845	{39+4}
2300	{36+5}
2700	{38+4}
3050	{39+2}
3210	{38}
3050	{39}
3090	{40+1}
3585	{38+5}
3040	{39+3}
2820	{40}
2850	{39+1}
3680	{39+2}
3500	{40}
3550	{40+1}
2700	{37}
2060	{35+1}
3220	{38+3}
3060	{38+3}
2980	{40+4}
2660	{37+1}
3500	{40+1}
3690	{38+4}
3000	{38+4}
3070	{39+5}
2630	{35}
3390	{37}
3535	{38+5}
3650	{38+4}
3650	{39+3}
2755	{35+5}
1080	{28}
4230	{37+5}
3220	{39+2}
4000	{41}
3340	40+2
3700	{39}
3340	{41+5}
3500	{38+4}
730	{25+4}
3100	39+1
2280	{36}
3190	{38+3}
3450	{26}
3000	{39+2}
3000	{39+1}
3500	{36+6}
2800	{37+1}
1570	{31}
2000	{39+3}
1260	{29+4}
3660	{41}
3400	39+3
3180	{39+5}
3950	{39}
3740	{39}
3050	{40+4}
3030	{37+1}
3700	34+4
3300	{39+2}
1560	{37+4}
2700	{39+2}
2560	{34+5}
2070	{35+5}
4050	{38+6}
3000	{39+6}
3260	{38}
3320	{37+6}
1900	{32+3}
2600	{40+4}
3800	{39+3}
3490	{38}
2650	{38+4}
1900	{33}
2160	{30}
3410	{39+5}
2120	{33+1}
4090	39+6
2190	{34+5}
2610	{37+6}
2945	{37+4}
3390	{38+5}
2660	{34+3}
3660	{40+5}
2840	{39}
4005	40+2
2660	39+4
3080	{40}
1390	{32+1}
1530	{29+3}
1480	{31+6}
3090	{38+3}
3160	{38+6}
3300	{37+4}
3600	{39}
2485	{37+2}
3200	39
3200	{38+6}
2640	{39+1}
2620	{37+3}
3550	{39+2}
3270	{40}
3450	{38+1}
3550	{38+2}
2950	{40+6}
3340	{40}
2840	{36+6}
2950	{36+6}
2970	{39+2}
3200	{39}
3160	{38+5}
3200	{39+2}
3100	{38+2}
1350	{29+3}
3590	{38+5}
1910	{35}
1910	{35}
2270	{36+6}
2295	{36+3}
2890	{36+2}
3300	{38+3}
2050	{34+2}
2410	{35+1}
3600	{39+4}
2700	{34}
2950	{38+1}
2800	{38+2}
2789	{34+1}
3570	{39+5}
2690	{35+1}
4590	{38}
1245	{31+3}
3540	NA
2840	{32}
2960	{38+4}
2900	40+2
3480	{41+1}
3620	{41+4}
1890	{36}
3105	{37+6}
3050	{38}
3160	{39+1}
3600	{40}
1160	{29+5}
2730	{40+3}
3000	{40+2}
3290	39+6
3060	{37+4}
3420	{38+4}
3170	{38}
2880	{40}
1180	{29+5}
2430	{38+3}
3090	{38+2}
3300	39+1
1490	{31+2}
3720	{39+3}
3140	{37+2}
3000	{37}
3820	{40+5}
3280	{39+3}
2790	{37+5}
2710	{35+6}
3350	{38+4}
2900	{40+6}
3420	{38+4}
3340	{40+2}
2860	{38+6}
3350	{39}
2400	{35+2}
2360	{35+6}
2160	{35+6}
3050	{41+2}
3000	{38+4}
3720	{39+6}
2930	{39+0}
2910	{38+6}
2850	{39+1}
2050	{35+1}
1600	{31+5}
2380	{38+6}
2200	{29}
2200	{34+4}
3015	{32}
2760	{35+4}
2100	{33+4}
3045	39+6
3500	{39+4}
3800	{38}
3500	{39}
2700	{36+2}
4250	{41+2}
2670	{37+6}
2750	{37+1}
2750	{38+1}
2600	39+6
3340	{39+1}
1420	{33+1}
3450	{40+5}
3000	{39+1}
3400	39+2
3250	{37+4}
2595	{39+5}
2000	{32}
2345	{32+1}
3400	{39+5}
3500	{39}
3875	{39+3}
3460	{39+5}
3050	{37+4}
4360	{39+1}
2900	{37+5}
2950	{40+2}
3200	38+5
2720	{37+1}
3720	{41}
2130	{35+5}
2900	{36+5}
3230	{41}
3560	{39}
2750	{28}
2400	{38}
2975	{36+6}
4700	{41}
2480	{37}
3090	{38+6}
1600	{38+2}
1910	{36+6}
2835	{36+4}
3260	{39+5}
2800	39+4
3235	{38+5}
2525	{37}
3540	39+6
2650	{40+3}
3600	{40+2}
2840	{38+4}
3400	39+6
3550	{39+2}
2500	{39+2}
3100	{38+3}
3500	{40+2}
3300	39+3
3520	{37+3}
3340	NA
3440	{39+3}
3500	{38+5}
2340	{37+6}
2550	{39}
3100	{38+3}
3600	{39+5}
2765	{36+6}
3050	{38+5}
1210	{33+3}
1970	{25}
2190	{35}
3975	{39+1}
3270	38+2
2600	{40+2}
2865	{37+6}
3280	{24}
2060	{35}
3705	{41}
1950	{27}
3300	{39+1}
3650	{39+1}
2185	{36+6}
2100	{38+1}
850	{27}
3450	{41+2}
3370	{40}
1150	{28}
3500	{40+3}
2850	{38+6}
3030	{37+5}
3250	{37+1}
3000	{36+2}
1380	{30+6}
1975	{34+1}
2790	{36+2}
3450	38+5
2365	{34+1}
3500	{40+1}
2935	{39+1}
2850	38+5
3300	{38+1}
2530	{36+2}
3065	{40+4}
3150	{36+1}
1690	{25}
2980	{38}
1520	{31}
3350	{40+5}
3920	{40+3}
3495	38+3
3200	{39}
2840	39+6
2900	{35+5}
2400	{36+1}
2760	{36+3}
3700	{40+1}
3300	{38+6}
2750	{37+6}
1600	{31+4}
2040	{34+2}
3800	39+3
2700	{37+2}
4150	{40+0}
2890	{38+1}
4590	{38+6}
3710	{37+6}
3170	39+3
3370	{40+2}
2740	{36+4}
3225	{31}
3700	40
1840	{31}
3090	{36+6}
2100	{34+4}
3160	{37+4}
3250	{37+2}
3200	{39}
2850	{39}
2090	{34+5}
2845	{38+1}
3135	{39+3}
3060	{38+3}
3290	{39+4}
3225	{39+2}
3250	{40}
3160	{41}
990	{28}
2530	{34+4}
3500	{38}
2965	{38+4}
3175	{38+3}
4100	{39+2}
3000	{40}
3800	{38}
3300	{41}
3200	{38+2}
3210	{40+5}
3360	{40+2}
2430	{35+1}
3200	{39+1}
1800	{30+6}
3590	38+6
4070	{39+2}
3510	{38+5}
3085	{38}
4020	{40+2}
3170	{39}
2880	{40+2}
2360	{30}
3100	{39+6}
2800	{37+3}
1255	{29+3}
2700	{38}
1180	{29+5}
3115	39+2
2785	{37+4}
4380	{38+5}
3220	{36+6}
1890	{35+5}
1650	{40}
2350	{35+5}
3200	{38+5}
1295	{29+3}
3430	{39+5}
3190	{36}
3280	{39+6}
3590	{34}
3665	{41+2}
3115	{39+4}
3050	{36+4}
3155	{32}
3795	{39}
3100	{38+5}
3400	{40+1}
2550	{38+3}
3950	{30}
1250	{27+5}
2610	{35}
3600	39+6
2520	{38}
2860	{40+2}
3100	39+3
3550	{39+4}
3180	{39+3}
3430	{39+3}
2650	{39}
2190	{34+6}
2350	{38+5}
2800	{38+1}
3050	{40}
3225	{37+6}
3260	{37+6}
3730	39+1
3460	{40+6}
2700	{39}
3380	{37+5}
3550	{39+1}
3500	{40+1}
2970	{38+4}
3500	{39+1}
3180	{38+4}
3800	{41+1}
2370	{36+4}
3100	{37}
2850	{37+6}
1680	{34+6}
2370	{35}
1650	{34+6}
1870	{35+4}
3180	{38}
4780	{38+4}
2880	{36+5}
2030	{24}
3800	{40+5}
4270	39+4
3010	{39+4}
4290	{38+3}
3750	{38+5}
3110	{41}
3200	{38+1}
3100	{38+3}
3030	38+3
3200	{38+6}
2350	{34+6}
3500	{39+6}
2480	{36+2}
2660	{34+1}
3830	{40+2}
2800	{39}
3200	{39+1}
3040	{37}
2650	{36+2}
3800	{39}
1980	{24}
2800	{42}
2500	{37+0}
3800	{37+1}
3360	39+2
2800	{40}
3800	{38}
2400	{35+2}
3205	38+1
1780	{35+5}
3200	{39+3}
3080	38+2
3600	{39+5}
3070	{37+1}
3660	39+1
3300	38+6
3810	{39+5}
2600	{36+5}
2830	{40}
3000	{38+4}
2320	{33}
3270	{38+2}
2365	{34+5}
3495	{38+3}
2260	{31+2}
3310	{40+5}
3300	{39}
3100	{39+2}
2660	{36+2}
3220	{37+5}
2200	{33}
2700	{35+5}
3200	{40+4}
2600	{38+5}
4150	{41+3}
3650	{39+3}
3600	39+6
3410	{40}
3230	{37+5}
3620	{40+3}
2250	{27+6}
3900	{40+6}
3300	{39+4}
3540	{39}
3500	{38+6}
2930	{40+1}
940	{27+6}
3710	37
3100	{39+6}
3100	{36+6}
1260	{28+3}
2855	{38+6}
2750	{36+5}
2840	{37+3}
3190	{37+1}
3110	{40+1}
2850	{40+6}
2870	{34+5}
2850	{38+1}
2650	{28}
3700	{38+5}
3610	{39+2}
3550	38+6
2815	38+6
2400	{37}
3450	38+5
3590	{39+5}
2840	{34+6}
4005	{40+2}
2420	{35+2}
2700	{37+6}
1915	{34+2}
2840	{40+0}
3350	{41+1}
3700	{39+5}
2275	{35+6}
3085	{37+3}
2140	{34+2}
2840	{33}
2650	{37+6}
2110	{34+5}
2860	{38+6}
3450	38+5
2900	{36}
3210	{40+1}
2540	{37}
3660	{38+6}
3495	38+6
3520	{38+3}
3660	{39+4}
2095	{35}
1280	{28+6}
3150	38+6
3060	{37+4}
1900	{35}
2200	{33+3}
1300	{30}
2405	{34+3}
3100	{38+3}
2800	{38+6}
2190	{34+5}
1850	{31+5}
2350	{36+2}
3400	{39}
2710	{36+6}
2300	35+5
4000	{38+4}
2900	{38+2}
3050	{39}
3380	{38+4}
3420	{39+6}
4100	{40+2}
2850	{35+3}
3700	39+6
3210	{38+1}
3110	{39+3}
3175	{39+6}
3045	{39+6}
3710	{37}
3040	39
3045	{38}
3200	{40+6}
2400	{34+4}
3728	{40+1}
3300	{41}
4200	{40+2}
2550	{37+6}
2320	{35}
3450	38+3
2850	{38+3}
3200	38
3000	{37+6}
3700	{40}
2930	{36+1}
2980	{39}
1520	{30+4}
2660	38+5
3350	{39+5}
3495	{39+5}
3960	{40+5}
3000	38+6
1820	{33}
3530	39+1
2700	{37+5}
3000	{39+3}
2010	{37}
3050	{40+3}
2650	38+6
3050	{38+3}
2100	{37}
3150	{40+1}
2725	{33+5}
4070	{39+3}
2100	{33+2}
3530	{40+2}
2800	{38+6}
2100	{35+2}
3250	{38}
2500	{39}
3110	{38+2}
2950	{38+2}
3600	{40+3}
3460	{41}
2880	{39}
2920	37+1
2980	{42+1}
2710	{38+2}
2475	{34+5}
2190	{34+5}
3340	38+6
3700	40+2
1690	{32+4}
3350	39+3
2625	{38+1}
2730	{39}
1240	{28}
2450	{35+3}
3430	39+1
3205	{38+1}
3165	39+2
3520	39+3
1875	{33+5}
3170	{41+3}
4040	41+1
2210	{31}
2550	{40+6}
2350	{35+5}
1350	{32}
3300	{39}
3600	{39+4}
1840	{32}
3800	{39+4}
2900	{38}
3250	{38+1}
4095	38+6
2900	{36+3}
3630	38+6
3390	{41}
2870	{39+2}
2300	{34+2}
2355	{37+3}
3030	{39+3}
3120	{39+5}
3090	{39+3}
3500	{41+2}
1080	{28}
3070	{37+6}
1465	{29+6}
2230	{34}
2500	{38}
2580	{38+1}
3100	{38+4}
3230	{37+5}
3385	{40+2}
3650	{37+2}
3150	{38+4}
1000	{28}
1100	{31+3}
3650	{39}
2950	{40}
2970	{39+3}
3350	{40+4}
3650	{38+6}
1495	{30+5}
3235	{39+1}
2830	{40+4}
1280	{28+1}
2780	{37+1}
2875	{35+2}
3495	{39+1}
1655	{34+1}
3200	39+3
3560	{38}
3430	{40+1}
2745	{36+1}
3330	{37}
3100	{40}
2405	{37+2}
3773	{40+5}
3500	{39+2}
3700	39+3
2990	{36+2}
3000	38+2
3240	{40}
3525	{40}
2280	{35+5}
3230	{38+4}
3060	NA
2950	{35+1}
3670	{39+2}
3860	{40+2}
2030	{35+5}
1970	{33+1}
3620	39+3
3145	{37}
3070	{40+2}
3050	{38+2}
2880	{38+6}
2280	{34+2}
3315	{39+1}
4100	{39+5}
3235	{39}
3440	{38+1}
3780	39+1
3200	{40+3}
3155	{32}
3850	{38+4}
4200	{40+1}
3000	{40+1}
3785	{40}
3130	{40+1}
3200	{38}
3060	{36}
3600	39+4
4200	{37+0}
3600	{39+4}
3090	{37}
2660	{38}
2365	{35+2}
2755	{37+5}
4050	{40+2}
2900	{38+4}
2750	{36+5}
3450	{39}
2880	{24}
3000	{37+3}
3200	38+3
2920	{37+1}
2840	{41}
2960	{38+3}
2780	{37+4}
3610	{39+2}
2850	{40+3}
3310	{40+3}
3330	{38+1}
3040	{39+2}
3210	{38+6}
1330	{29+5}
1100	{27+6}
2570	39+3
1660	{33+4}
3100	{38+4}
1190	{31+2}
3050	{36+3}
1490	{29+1}
1780	{31+2}
2200	{37}
3100	38+4
3150	{40+1}
3660	{41}
3900	{41}
3450	{39+2}
3200	{38}
3160	{35+6}
3310	{37+5}
3050	41+1
3560	{39+2}
3190	{39+1}
2500	{36+1}
3100	{36+5}
2770	{39+4}
2050	{34+4}
2650	{37+4}
2830	{38+1}
1550	{31+4}
2800	{36}
4600	{40+3}
3560	{37+2}
1940	{36+4}
2950	{37+4}
3400	39+1
2754	{40+4}
1950	{33}
3130	{39+2}
3485	{38+2}
1540	{34}
3850	{38}
1200	{24+4}
3200	{38+4}
3200	{38+6}
2490	{33+4}
2300	{42}
3150	{39+3}
2190	{35}
3580	{40+1}
3080	{39+5}
4250	{41+2}
3510	{37+3}
2650	38+6
870	{29+1}
3300	{38}
2900	NA
3510	38+6
3130	{39+3}
2945	{39}
2920	{38}
2920	39+4
3100	{38+5}
2060	{35}
2530	{34+4}
2900	{39}
2730	{35+5}
2510	{35+1}
3400	{41}
2730	{36+1}
3000	{41+2}
2500	{37+3}
3115	{39+2}
3650	{40+5}
2395	{36+1}
2580	{33+6}
2240	{36+3}
2400	{36+3}
3230	{39}
2040	{34}
3585	{39+3}
3135	{40+4}
3600	{40}
2500	{34+2}
3250	38+5
3740	{39+3}
1450	{30+6}
2940	{39+2}
3300	{39+1}
3130	{36+1}
3250	{37+6}
3570	{40+3}
3400	{24}
3250	{39+5}
1300	{30+3}
2920	{36}
2850	39+1
3900	{40+3}
3220	{37+6}
3375	{41+1}
3400	{26}
1280	{30+3}
2990	{36+2}
3680	{38+6}
3000	{38+2}
3350	{40+2}
3520	{40}
2700	{35+3}
2340	{37+6}
3950	{40+2}
3010	{38+2}
2660	38
2525	{26+5}
3100	{28}
3170	{39}
2910	{36}
3065	{38+1}
3090	{37+3}
2800	{40+3}
3600	{40+1}
2350	{35}
2140	{34+2}
2500	{37+1}
3130	39+3
3240	{39+1}
3105	38+6
3150	{38+3}
950	{26+5}
3450	{41}
3170	{39}
2210	{33}
2400	{37+1}
3690	{39}
2975	{37+4}
3000	{35+6}
3600	{39+1}
2660	{36+3}
2640	{35+2}
3830	{39}
3070	{40+1}
2750	{36+5}
2480	{35+6}
2060	{31+1}
2600	{34+5}
3430	39+2
3740	{40+5}
2760	{37}
3500	38+2
2700	{38+4}
2600	{39+4}
3265	{37+1}
3100	{39+3}
3380	{38}
3100	{37+1}
3000	{30}
2920	{38+3}
3180	{38+1}
1750	{34+3}
2510	{35+6}
3250	{38+4}
3500	{41+4}
3530	39+6
3700	{39+6}
3550	{40}
3620	{39+5}
2500	{37+2}
2900	39+3
1900	{34+1}
3300	{40+0}
[truncated: 2,559 more rows]
