# Supplementary material for: Impact of the COVID-19 pandemic on neonatal admissions in a tertiary children’s hospital in southwest China: An interrupted time-series study
Source: PLoS One. 2022 Jan 13;17(1):e0262202. doi: 10.1371/journal.pone.0262202 (PMC8758080; doi:10.1371/journal.pone.0262202)
Supplement: S1 File — (ZIP) [file pone.0262202.s001.zip › S1 File. Demographic Characteristics for the patients/birth weight and gestational age in Pre⌐/COVID period.xlsx]

## Sheet: birth weight and gestational ag
Birth weight(gram)	Gestational Age (Weeks+days)
3150	{39}
3330	{40+3}
3500	39+2
3300	{40+4}
3670	39+4
2900	{39+1}
3000	{36}
3440	{39+4}
3100	{38+1}
3270	{38+5}
3280	{39+5}
2860	39+1
3700	{37+5}
4080	40+2
3000	{38+5}
3550	{40+4}
3565	38+5
2980	{37}
1580	{32+4}
2800	38+2
3220	39+1
2510	{37+3}
2990	{39+1}
3250	38+3
3000	{37+3}
3220	{35+2}
3450	{39}
3530	{38+1}
2900	{35+5}
3210	{39+1}
3060	{39+5}
3500	{39}
3480	{39+2}
3800	{39+5}
3940	{40+1}
2215	{32+6}
2410	{34+3}
3100	{40}
1730	{33+4}
2250	{33+6}
3570	{38+6}
2910	{39+2}
3530	{41}
3720	{40+1}
2640	{38+1}
1360	{33+4}
2630	{38+3}
3320	{39+5}
2980	{39+1}
3080	{36+6}
3200	{38+0}
3300	{38+2}
3400	{39+2}
3530	{39+2}
4180	{40+4}
3500	{39+1}
3450	38+6
3180	{38+4}
1580	{34+4}
1500	{32+1}
3750	{40}
2640	{35+6}
2550	{36+5}
2460	{39+6}
3950	{39+5}
3500	{37+4}
2450	34+6
3370	{41}
2030	{35+1}
2500	{35+1}
4080	{39+1}
2230	{37+1}
3750	{38+1}
2200	{35+6}
3530	{37+2}
2600	{42}
2500	{34+5}
3100	{37+6}
3150	40+2
2420	{34+1}
1735	{32+5}
2330	{36+3}
2780	{35}
3580	{39+4}
2900	{38+4}
3290	{40+1}
2940	{36}
3620	{40+5}
3440	{38+5}
3100	38+6
2250	{35+4}
3400	{38}
3450	{38+2}
3498	{39+2}
2820	{37+4}
3840	{40+4}
3580	{40}
2400	{34+5}
2980	{36}
1735	{32+5}
3700	{41+2}
1460	{30+5}
2610	{37+5}
2670	{39}
3850	{39+2}
3150	{38+5}
2930	{39+5}
3115	38+6
3700	38+6
3200	{40+5}
3300	{39+3}
2460	{37}
3550	{37+2}
1660	{31+3}
1480	{34+5}
2890	{35+6}
2820	{36+3}
3400	{37+2}
1900	{33+1}
1590	{31+5}
3200	{38}
1070	{27+4}
3010	{38+6}
3790	39+2
2900	{39+1}
3140	38+2
3750	39+2
3200	{40+1}
3380	{37+1}
3550	{38+5}
2260	{37+1}
3170	{38}
3350	{40+5}
3170	{37+5}
3624	{41}
3660	{40}
3450	{36+4}
3330	39+2
3100	{38+5}
3660	{38+2}
2150	{37+1}
3760	{38+5}
2750	{37+2}
3400	38+6
3200	{40+4}
2540	{37}
2900	40
3850	{39+4}
2200	{34+6}
3080	39+1
1480	{33+2}
2420	{34+6}
2460	{34+5}
2000	{35+1}
3150	{38+0}
3110	{39}
2510	{38+5}
2850	{37+3}
3000	38+5
3640	{39+3}
3400	39+2
3440	{39+4}
3480	{40+1}
2400	{39+6}
3490	{42+2}
3130	{40+6}
2740	{37+3}
3130	{38+6}
2520	{36+2}
2000	{35+1}
3350	{40+5}
3040	{40}
3165	{40+3}
2900	38+5
1330	{31+3}
3180	{39+6}
2050	35+3
3140	{39+5}
1960	{33+4}
2345	{37+2}
3440	{41}
2600	{37+6}
4300	null
3400	{39+5}
2850	{39+3}
2500	{34+6}
2800	41+1
2735	{36}
2300	{37+6}
1600	{34}
3650	{29}
1800	{38+1}
3250	38+3
3100	{39+4}
3170	{39+1}
2910	{37}
3770	{39}
3400	{38+5}
3050	38+5
1740	{32+4}
3010	{40+5}
3440	{38+5}
3250	{40+1}
2330	{33+6}
3330	{38+5}
2900	{37}
2050	{41+2}
3200	{36+1}
2530	{40+3}
3050	{37+4}
2050	{34+6}
3200	{40+2}
2530	{40}
3050	{38+4}
2050	{33+5}
3200	{40+4}
2530	37+2
3050	{32+4}
2050	{31+6}
3200	{39+2}
2530	{33+6}
3050	{37}
2050	{34+3}
3200	{31+3}
2530	{36+4}
3050	{32+2}
2050	{39}
3200	{39+3}
2530	38+2
3050	{28}
2050	{39+4}
3200	{31}
2530	39+1
3050	38+6
2050	{36}
3200	{39}
2530	{32+2}
3050	{30+1}
2050	{35+2}
3200	{34+3}
2530	{31+5}
3050	{39+3}
2050	{32}
3200	{31+5}
2530	{40+4}
3050	{33+3}
2050	{40+3}
3200	{39}
2530	{38+3}
3050	{36+3}
2050	{37+6}
3200	39+3
2530	{34+4}
3050	{35+4}
2050	{40+2}
3200	{31+3}
2530	40+2
3050	{39+2}
2050	{38+1}
3200	{38+3}
2530	{39+6}
3050	{41+3}
2050	{36+6}
3200	{39}
2530	39+2
3050	{36+6}
2050	{40}
3200	{37+4}
2530	{40}
3050	40+2
2050	{40+2}
3200	38+6
2530	39+2
3050	{30+3}
2050	{30+3}
3200	{34+3}
2530	{38+2}
3050	{39+1}
2050	{28+3}
3200	{38}
2530	{37}
3050	{35+3}
2050	{40}
3200	38+2
2530	{40}
3050	{32+3}
2050	{36+1}
3200	{40}
2530	{39+1}
3050	{37+6}
2050	40+1
3200	39+2
2530	{37+5}
3050	{35+6}
2050	38+6
3200	{35}
2530	{39+1}
3050	{41}
2050	{39}
3200	38+5
2530	38+3
3050	{40}
2050	{39+1}
3200	{34+5}
2530	{35+2}
3050	{37+5}
2050	{39+3}
3200	{38+3}
2530	39+1
3050	{40+1}
2050	{38+4}
3200	39+1
2530	{36+5}
3050	{39+3}
2050	{38+3}
3200	{37+3}
2530	39+1
3050	39+2
2050	{32+1}
3200	{34+2}
2530	{28}
3050	{40+6}
2050	{37}
3200	38+5
2530	{40+3}
3050	{39+5}
2050	{35+1}
3200	{34+2}
2530	{38}
3050	{35}
2050	{41+3}
3200	40+2
2530	{38}
3050	{39+2}
2050	{40+2}
3200	{38+1}
2530	{38+4}
3050	{24}
2050	{40}
3200	{39+2}
2530	{37+6}
3050	{39+1}
2050	38
3200	{29+4}
2530	{37+4}
3050	{24}
2050	39+3
3200	{40+4}
2530	{36+5}
3050	{39}
2050	39+6
3200	{40+6}
2530	{39+4}
3050	{41}
2050	{37+5}
3200	{34+2}
2530	{38+4}
3050	{40+4}
2050	{32+3}
3200	{27+6}
2530	{37+6}
3050	{40+2}
2050	{36+5}
3200	{39}
2530	40+2
3050	{36+3}
2050	{40}
3200	{36+2}
2530	37+2
3050	{35+6}
2050	{39+4}
3200	{38}
2530	{39}
3050	{36+3}
2050	38+2
3200	{34+5}
2530	{39+2}
3050	{39+5}
2050	{36+6}
3200	{39}
2530	{38+6}
3050	{39}
2050	{39}
3200	{38+6}
2530	{37}
3050	{30+1}
2050	{34+2}
3200	{37+4}
2530	{35+1}
3050	{37+2}
2050	{38+4}
3200	{40}
2530	{37+5}
3050	{35+3}
2050	{38+5}
3200	{37+4}
2530	{32}
3050	{38+3}
2050	{40}
3200	39+4
2530	{37+4}
3050	38+6
2050	{32}
3200	{39+4}
2530	39+3
3050	{40+1}
2050	{37}
3200	{39+5}
2530	{39+5}
3050	38+3
2050	{34+5}
3200	{32+6}
2530	{36+3}
3050	{37+2}
2050	{40}
3200	{39+0}
2530	{38+5}
3050	{37+5}
2050	39+1
3200	{33+6}
2530	39+2
3050	{38+1}
2050	38+6
3200	{40+5}
2530	{39+1}
3050	30+6
2050	{37+6}
3200	{38}
2530	{35+3}
3050	41+1
2050	{35+2}
3200	{41+5}
2530	{37+4}
3050	{41}
2050	{32+1}
3200	{39+5}
2530	{41+6}
3050	{34+3}
2050	{40+4}
3200	{36+1}
2530	{36}
3050	{40+1}
2050	{39}
3200	{37+6}
2530	{40+2}
3050	{37+2}
2050	39+3
3200	{26+5}
2530	{37+5}
3050	{40+5}
2050	{38}
3200	{39}
2530	{40}
3050	39+4
2050	{38+6}
3200	38+5
2530	{39+5}
3050	{41+1}
2050	{31}
3200	{38+4}
2530	39+3
3050	38+6
2050	{40+4}
3200	{37+4}
2530	39+3
3050	{39+6}
2050	{40}
3200	{37+3}
2530	{37}
3050	{38+4}
2050	{36+1}
3200	{39+2}
2530	39+4
3050	{41+3}
2050	{39+3}
3200	{38+6}
2530	{39+5}
3050	{37+2}
2050	36+1
3200	{41+2}
2530	{31+1}
3050	{40+1}
2050	{41}
3200	{34+2}
2530	{38+3}
3050	39+6
2050	{40+2}
3200	{37+2}
2530	{37+4}
3050	{36+4}
2050	{38+0}
3200	{36+1}
2530	{39}
3050	{37+5}
2050	{39+4}
3200	{34+3}
2530	{37}
3050	{35}
2050	35+6
3200	{31+6}
2530	{39}
3050	{37+2}
2050	{38+6}
3200	{39+6}
2530	{37+6}
3050	{28}
2050	{36+6}
3200	{39}
2530	{41+0}
3050	{38+3}
2050	{35+6}
3200	{42}
2530	{40}
3050	41
2050	{38+2}
3200	{37}
2530	{31+6}
3050	{37}
2050	{39+1}
3200	{35+3}
2530	{36+4}
3050	{34+5}
2050	{41}
3200	{40+6}
2530	{40+4}
3050	{32+5}
2050	{39}
3200	{37+34}
2530	{40+1}
3050	{38+3}
2050	{30+1}
3200	{37+3}
2530	{30+4}
3050	{35+3}
2050	{39+5}
3200	38+2
2530	{39+5}
3050	{36}
2050	{40}
3200	{36}
2530	{39+6}
3050	39+4
2050	39+2
3200	{38}
2530	{34+5}
3050	{33}
2050	{37}
3200	{38+1}
2530	{38+4}
3050	{40+2}
2050	{40+1}
3200	{40+5}
2530	{38}
3050	{38+5}
2050	{34+3}
3200	{34}
2530	{34+3}
3050	{39+5}
2050	{40+1}
3200	38
2530	{40+4}
3050	{38+6}
2050	{40+4}
3200	{29}
2530	{38}
3050	38+6
2050	{37+4}
3200	{36+2}
2530	{38+6}
3050	{35+1}
2050	{35}
3200	{40}
2530	{38+6}
3050	{35}
2050	{39+4}
3200	{37+5}
2530	{40}
3050	{37+2}
2050	{37+2}
3200	38+1
2530	{36+2}
3050	{41+2}
2050	{34}
3200	{39+1}
2530	{39+4}
3050	{38}
2050	{31}
3200	{40+0}
2530	{30+4}
3050	{39+6}
2050	{40}
3200	{37+4}
2530	{28}
3050	{39+2}
2050	{33+2}
3200	{26}
2530	{37+6}
3050	{37+4}
2050	38+3
3200	{35+1}
2530	{39}
3050	{33+5}
2050	39+3
3200	{31+5}
2530	{34+5}
3050	{36+4}
2050	{38+4}
3200	{40+3}
2530	39+4
3050	{35+6}
2050	{41+3}
3200	{35}
2530	{38}
3050	{39+5}
2050	{28+5}
3200	{35+1}
2530	38+2
3050	{39+1}
2050	38+5
3200	{40+3}
2530	{36+5}
3050	{40+3}
2050	{38+6}
3200	{41+1}
2530	{36+2}
3050	39+3
2050	{40+1}
3200	{38}
2530	{40}
3050	39+2
2050	{39+3}
3200	{38+2}
2530	{39}
3050	{31}
2050	{40+3}
3200	{32+4}
2530	39+2
3050	{40+5}
2050	{37}
3200	{37+5}
2530	{40+1}
3050	{37+1}
2050	{38+3}
3200	{31}
2530	{40+6}
3050	{37+1}
2050	{38+1}
3200	{29}
2530	{41+1}
3050	{35+6}
2050	38+3
3200	{41+1}
2530	39+1
3050	{36+1}
2050	{35+2}
3200	{38+4}
2530	{38}
3050	{37+6}
2050	{35+4}
3200	{38+3}
2530	{40+4}
3050	{38}
2050	{40+4}
3200	{36+3}
2530	{39}
3050	{38+4}
2050	39+1
3200	{39+2}
2530	{39+1}
3050	{38+6}
2050	{37+3}
3200	39
2530	{37+5}
3050	{38+3}
2050	40+2
3200	{41}
2530	39+3
3050	{39}
2050	{38}
3200	39+1
2530	{36+6}
3050	{38+6}
2050	{39+3}
3200	{39+6}
2530	{35+1}
3050	{33+3}
2050	38+5
3200	{40+6}
2530	{35+2}
3050	{38+5}
2050	{38+2}
3200	{36+3}
2530	{41+1}
3050	{35}
2050	{39+3}
3200	38+6
2530	{28}
3050	{39+5}
2050	{38+4}
3200	{39+5}
2530	{39+6}
3050	38+2
2050	{36+4}
3200	{40+3}
2530	{38}
3050	38+1
2050	{38+6}
3200	{36+6}
2530	39+1
3050	40+2
2050	39+1
3200	{39}
2530	{40+6}
3050	{32+3}
2050	{40+1}
3200	{41}
2530	{34+6}
3050	{38+4}
2050	{32+3}
3200	{28}
2530	39+3
3050	{38+4}
2050	{31}
3200	{39+2}
2530	{37+4}
3050	{39}
2050	{37+1}
3200	{40}
2530	{31+3}
3050	{38+5}
2050	{31+3}
3200	{36+5}
2530	{38+1}
3050	{37+5}
2050	{36+6}
3200	{33+4}
2530	{32}
3050	{38+4}
2050	{39+1}
3200	{39+1}
2530	39+2
3050	{37+0}
2050	39+4
3200	{41+2}
2530	{39+6}
3050	{39+5}
2050	39
3200	{41}
2530	{40+4}
3050	{38+6}
2050	{39}
3200	{39}
2530	{39}
3050	37+1
2050	{33+6}
3200	{41+5}
2530	{37}
3050	{40+3}
2050	{38+2}
3200	{39+2}
2530	{36+1}
3050	41
2050	{38+4}
3200	{40}
2530	{39+6}
3050	39+2
2050	{41+0}
3200	{36+1}
2530	{33+6}
3050	{40+3}
2050	{39}
3200	{38+4}
2530	39+4
3050	{39+5}
2050	{32+6}
3200	41+5
2530	39+4
3050	{37+2}
2050	{34+5}
3200	{30}
2530	{38+2}
3050	41+1
2050	38+6
3200	{38+6}
2530	{39}
3050	{38}
2050	{37+1}
3200	{35+2}
2530	{41+1}
3050	{37+2}
2050	{38+5}
3200	38+3
2530	{40+2}
3050	{39+5}
2050	{36}
3200	{38+2}
2530	{40}
3050	40+3
2050	38+4
3200	{41+1}
2530	38+2
3050	{32+5}
2050	{34+1}
3200	{30+2}
2530	{36}
3050	{35}
2050	{38+4}
3200	39+6
2530	38+5
3050	{32+3}
2050	{35}
3200	{41}
2530	{40+1}
3050	39+6
2050	{29+6}
3200	{37+2}
2530	{33+2}
3050	35+6
2050	{33+2}
3200	{38+2}
2530	{40+0}
3050	{35+4}
2050	38+3
3200	{39+5}
2530	{36}
3050	{38+3}
2050	{39+4}
3200	{40+1}
2530	{36}
3050	{38+3}
2050	{39+2}
3200	{39}
2530	{39+5}
3050	39+2
2050	{40+3}
3200	39+6
2530	39+2
3050	39+1
2050	{34+4}
3200	{38+6}
2530	{39+5}
3050	{39+5}
2050	38+5
3200	{38+6}
2530	39+1
3050	{40+6}
2050	39+1
3200	38+3
2530	{38+5}
3050	{36+5}
2050	{39+3}
3200	38+4
2530	{38}
3050	39+2
2050	{36+1}
3200	{39+5}
2530	{38+5}
3050	{39+5}
2050	{40+3}
3200	41+1
2530	{34+3}
3050	{39+1}
2050	{40+3}
3200	{39}
2530	{40+1}
3050	{35}
2050	{39}
3200	{37}
2530	{38+2}
3050	{38+2}
2050	{35}
3200	{27+6}
2530	{37+3}
3050	{40+4}
2050	{35+6}
3200	{40}
2530	{34+6}
3050	{35+5}
2050	{39+3}
3200	{39+6}
2530	{39+5}
3050	{38+4}
2050	{27+6}
3200	38+2
2530	38+6
3050	{37+3}
2050	{34+6}
3200	{39+1}
2530	{41}
3050	{36+4}
2050	{36+2}
3200	{35+3}
2530	{34+4}
3050	{38}
2050	{38+4}
3200	{36+6}
2530	39+1
3050	{36+5}
2050	{24}
3200	{36}
2530	38+3
3050	{35+2}
2050	{33+3}
3200	{30+2}
2530	{24}
3050	39+1
2050	39+4
3200	{37+5}
2530	{40+4}
3050	{39+5}
2050	{38+3}
3200	{40+1}
2530	{34+3}
3050	{33+3}
2050	{38+2}
3200	{39+2}
2530	{32+6}
3050	{40}
2050	40
3200	38+5
2530	{40}
3050	{39}
2050	{39+3}
3200	{28+2}
2530	{33+2}
3050	{32+6}
2050	{30+2}
3200	{39}
2530	{39+5}
3050	{39}
2050	{38+1}
3200	{41}
2530	{35+6}
3050	{38+1}
2050	{32+4}
3200	{37+2}
2530	{36}
3050	{33+5}
2050	{38+1}
3200	{36+5}
2530	null
3050	{33+5}
2050	{37+1}
3200	39+4
2530	{40+3}
3050	{40+4}
2050	38+2
3200	{39}
2530	{35}
3050	{37+2}
2050	{39}
3200	{37+1}
2530	{38+5}
3050	{36+4}
2050	{39+1}
3200	{38+1}
2530	{40+2}
3050	{40+3}
2050	{37}
3200	{37+0}
2530	39+3
3050	{38+6}
2050	{39+4}
3200	{40+1}
2530	{39+6}
3050	{38+4}
2050	{40}
3200	{40+5}
2530	{35+2}
3050	{39+5}
2050	{41}
3200	{36}
2530	{35+2}
3050	{36+6}
2050	{38+4}
3200	{36+0}
2530	{39}
3050	{38+1}
2050	{35}
3200	39+4
2530	{36}
3050	{33+6}
2050	{36+5}
3200	{41}
2530	{35+1}
3050	{35+2}
2050	{38+2}
3200	{40}
2530	{39}
3050	{38+1}
2050	{34+2}
3200	{37+6}
2530	{37}
3050	{28+6}
2050	{41+0}
3200	{30+2}
2530	38+5
3050	38+2
2050	{38+3}
3200	{38}
2530	{41}
3050	{40}
2050	{35+3}
3200	{30+3}
2530	{37}
3050	39+6
2050	38+2
3200	{37+3}
2530	{33+6}
3050	38+5
2050	{38+3}
3200	{35+6}
2530	{40+3}
3050	39+4
2050	{28}
3200	{28}
2530	{38+5}
3050	{36+6}
2050	{36}
3200	{40}
2530	{37+3}
3050	{37+5}
2050	38+5
3200	{32+1}
2530	{39+6}
3050	39+1
2050	{40+2}
3200	{33+2}
2530	{39+5}
3050	39+3
2050	{38+2}
3200	39+4
2530	{28}
3050	{28}
2050	38+5
3200	{39+4}
2530	{39+3}
3050	39+3
2050	{34+6}
3200	{38}
2530	{36+4}
3050	{36+4}
2050	{38+1}
3200	{35}
2530	{39+4}
3050	{34}
2050	38+2
3200	{40}
2530	{35+2}
3050	{38+3}
2050	{38+3}
3200	{38}
2530	39+4
3050	{34+3}
2050	{34+5}
3200	{37+5}
2530	39+6
3050	{35+2}
2050	{40}
3200	{28+3}
2530	{37}
3050	{41+1}
2050	{35+2}
3200	39+1
2530	{37+3}
3050	38+3
2050	{40}
3200	{39}
2530	38+2
3050	{41}
2050	{39+1}
3200	{40+3}
2530	{39+1}
3050	{39}
2050	{39+6}
3200	{40}
2530	{36+4}
3050	{40+0}
2050	38+6
3200	{38+4}
2530	{39+2}
3050	{33+6}
2050	{36+3}
3200	{41+6}
2530	{30+4}
3050	{37+4}
2050	{35+3}
3200	{30+1}
2530	{39+5}
3050	37
2050	{37+0}
3200	{39}
2530	{34+3}
3050	37+1
2050	{34+4}
3200	{37+5}
2530	{37+4}
3050	{35}
2050	39+6
3200	{35+5}
2530	{35+5}
3050	{34}
2050	{34+5}
3200	{37+4}
2530	{36}
3050	{39+5}
2050	{34+1}
3200	{35+1}
2530	{35+1}
3050	{35+3}
2050	{39+4}
3200	{39+6}
2530	{38+3}
3050	{40+4}
2050	{38+2}
3200	{30}
2530	{41}
3050	39+3
2050	39+6
3200	39+4
2530	{37+2}
3050	{40+6}
2050	{32+3}
3200	{31+4}
2530	{32+4}
3050	{34+1}
2050	{37+1}
3200	{32}
2530	38+5
3050	{28+2}
2050	{24}
3200	36+2
2530	{32+5}
3050	{32}
2050	{38+5}
3200	{40+6}
2530	{37+1}
3050	{40}
2050	{38+5}
3200	{30+2}
2530	{33+5}
3050	{34+2}
2050	{33+5}
3200	{39}
2530	{33+2}
3050	{39+1}
2050	{39+3}
3200	{26}
2530	{38}
3050	{32+5}
2050	{40+3}
3200	{36+1}
2530	{38+4}
3050	{40}
2050	{33+3}
3200	{40}
2530	{40+1}
3050	{39+3}
2050	{39}
3200	{41+1}
2530	{40+6}
3050	{37+4}
2050	38+6
3200	{40+1}
2530	{40}
3050	{39+3}
2050	{30+3}
3200	{34}
2530	{36+1}
3050	{37+6}
2050	{40+5}
3200	{40}
2530	{38+4}
3050	39+1
2050	{36+5}
3200	{36+5}
2530	{40+2}
3050	{39}
2050	{37}
3200	{36+1}
2530	{39+4}
3050	{31+5}
2050	{40}
3200	{37+4}
2530	{38+6}
3050	{34}
2050	38+3
3200	{39+1}
2530	{38+5}
3050	{36+5}
2050	39+2
3200	{35+6}
2530	39+1
3050	{37+2}
2050	{35+6}
3200	39+6
2530	{38+3}
3050	{35+2}
2050	{36}
3200	{32+5}
2530	{29+4}
3050	{29}
2050	{39}
3200	{38+5}
2530	{39+5}
3050	{34+6}
2050	{36+3}
3200	39+3
2530	{36+2}
3050	{39+1}
2050	{35+2}
3200	38+6
2530	{40+1}
3050	{28}
2050	{34+2}
3200	{31+2}
2530	{37+1}
3050	{36+2}
2050	{29+3}
3200	{24}
2530	{39+2}
3050	{31+3}
2050	{38+5}
3200	{38+3}
2530	{35+6}
3050	39+4
2050	{39}
3200	{41+2}
2530	{33}
3050	{39+4}
2050	{40+6}
3200	{40+6}
2530	39+4
3050	{38+2}
2050	{38+1}
3200	{30}
2530	39+4
3050	{38+1}
2050	{37+6}
3200	{37+6}
2530	{37+6}
3050	{33}
2050	{36}
3200	{39+2}
2530	{38+1}
3050	{41+1}
2050	{42+3}
3200	{37}
2530	{39+2}
3050	{33+1}
2050	{37+5}
3200	{26}
2530	{40}
3050	{40+4}
2050	{33+6}
3200	{40}
2530	41+1
3050	{39}
2050	{39+2}
3200	{30}
2530	36+3
3050	38+5
2050	{38+3}
3200	{39+1}
2530	{33}
3050	{38+1}
2050	{38}
3200	{29+1}
2530	{40+6}
3050	39+3
2050	{40}
3200	{39+5}
2530	{36+1}
3050	{33+1}
2050	{35+5}
3200	{38+6}
2530	39+2
3050	{37+2}
2050	{37+4}
3200	{34+3}
2530	{37+4}
3050	{38+1}
2050	{40}
3200	{39+3}
2530	{38+3}
3050	{37+5}
2050	{38+1}
3200	{40+3}
2530	{39+3}
3050	38+3
2050	{40+5}
3200	{37+5}
2530	{36+2}
3050	{39+2}
2050	{37+1}
3200	{36+6}
2530	{38+2}
3050	{39+3}
2050	{39+6}
3200	{38+3}
2530	{31+3}
3050	{37+3}
2050	39+1
3200	{38+6}
2530	{36}
3050	{40+2}
2050	{35}
3200	38+3
2530	{35}
3050	{41}
2050	39+1
3200	{38+6}
2530	{41+6}
3050	{37+3}
2050	{38+3}
3200	{38+2}
2530	{34+3}
3050	{31+5}
2050	{37+6}
3200	{38+1}
2530	39+3
3050	{34+3}
2050	{39+5}
3200	{38+1}
2530	{40+6}
3050	{38+4}
2050	{38+5}
3200	{36+5}
2530	{35+5}
3050	{39}
2050	{41}
3200	{38+6}
2530	{36+2}
3050	{32+1}
2050	{29+2}
3200	{32+1}
2530	{37}
3050	{40}
2050	{39+2}
3200	{36+5}
2530	{37+5}
3050	{39+1}
2050	{38+3}
3200	{40+5}
2530	{36}
3050	{39+5}
2050	{40+3}
3200	{32}
2530	{38+4}
3050	{39+1}
2050	{32+6}
3200	{40+1}
2530	{35+6}
3050	{34+4}
2050	{39+3}
3200	39+3
2530	{39+5}
3050	40
2050	39+1
3200	{40+3}
2530	{40+1}
3050	{41+2}
2050	{36+3}
3200	39+3
2530	{35+1}
3050	{40+1}
2050	{37+5}
3200	{35+4}
2530	{40+0}
3050	{39+3}
2050	{38+5}
3200	{41+2}
2530	{39+4}
3050	{39+5}
2050	{34+4}
3200	{38}
2530	39+4
3050	{35+1}
2050	{32+6}
3200	{32+6}
2530	{34+4}
3050	{40+2}
2050	{33+4}
3200	{38+5}
2530	{37+2}
3050	{39+3}
2050	39+4
3200	{39+6}
2530	{37+3}
3050	{40+3}
2050	{37+6}
3200	{39}
2530	{39+1}
3050	{35+4}
2050	{40+3}
3200	{40+2}
2530	{39+2}
3050	{38+4}
2050	{38+2}
3200	38+3
2530	{35+2}
3050	{33}
2050	{39+3}
3200	{33+1}
2530	{40}
3050	{33+1}
2050	{39}
3200	{39+1}
2530	{36+3}
3050	{38+5}
2050	{30}
3200	{39+5}
2530	39+1
3050	{38+1}
2050	{28+2}
3200	{32+6}
2530	{39+3}
3050	{31+3}
2050	{32+5}
3200	{32+5}
2530	{39+6}
3050	{37+4}
2050	{40+6}
3200	{36+6}
2530	{37+6}
3050	{35+5}
2050	{32+6}
3200	{40+5}
2530	{27+6}
3050	40+2
2050	{39}
3200	{39}
2530	{41+1}
3050	{36+2}
2050	{40}
3200	{39+5}
2530	{34+5}
3050	{38}
2050	{39+6}
3200	{36+1}
2530	{36+3}
3050	{33+1}
2050	{39}
3200	{40+2}
2530	null
3050	{40}
2050	39+3
3200	39+1
2530	{40}
3050	{41+4}
2050	{34+1}
3200	{37+4}
2530	{36+2}
3050	{36+2}
2050	41+1
3200	{36+1}
2530	39+6
3050	{37+1}
2050	{37+1}
3200	{32+6}
2530	{38}
3050	{39}
2050	39+4
3200	{35}
2530	{36+6}
3050	{31}
2050	{31}
3200	{37}
2530	{41}
3050	{39}
2050	{40+2}
3200	{39+5}
2530	{37+5}
3050	{39}
3560	{40+1}
3070	{35+3}
3050	{40+3}
3580	41+1
4000	38+2
2300	{36+6}
1940	{35+4}
3600	39+2
3800	{38+4}
3040	{37+1}
3150	{38+2}
3530	{37}
3480	39+4
2410	{34+3}
3700	{39}
4190	{40+3}
3400	39+1
3000	{38}
2995	{37}
3900	{41}
3710	{41}
3320	{38+4}
3750	{39+3}
3300	{39+0}
3090	38+6
3250	39+1
3300	{40+4}
3270	{41+2}
2800	{37+5}
3600	{37+6}
3150	{40+3}
3480	{41}
2900	38+2
3780	{39+6}
3630	39+1
4530	{40+4}
3400	39+1
3260	{38+4}
4400	{41}
3600	{40+2}
2520	{42+2}
3510	{39+2}
3520	{39+4}
2240	{38+4}
3780	39+1
3290	{40+2}
2350	{36+2}
3860	{38+4}
2820	39+2
2980	{39}
3300	{39+2}
1940	{29+6}
2600	{36}
1820	{34+3}
2500	{39+3}
5010	39+4
2900	{32}
2560	{37+2}
2900	{41+3}
3600	{38+3}
1100	{28+1}
2970	38+3
3580	{39}
3530	38+3
3800	{40}
3290	{39+6}
3300	{37+1}
2030	{33+3}
3000	{38+4}
3400	{40+5}
2900	39+1
2080	{35+4}
2080	{33+6}
3060	{39+3}
2800	38+2
2800	38+1
3400	{37+5}
3180	{40+4}
2990	{24}
1850	{32+3}
2450	{34+2}
1200	{28+5}
3520	39+4
3500	{37+2}
3155	{39}
3880	{40+2}
3600	{41+2}
2490	{36+6}
2740	{38+1}
1870	{36}
4330	39+4
2750	{36+4}
3300	{28}
3490	{40+4}
2400	{36+2}
3965	{38+5}
3790	{38+6}
3900	{39}
4450	{37+3}
3050	{40}
2590	{36}
2280	{38+1}
1990	{36+3}
2900	{38+4}
3010	{41}
3870	39+4
3650	{40+5}
3510	{39+3}
3310	{39+1}
3500	{38+6}
2650	{40+1}
2950	{36+5}
3050	{39}
3150	39+2
3300	{39+2}
3550	{40+3}
3400	{40+2}
2900	{39}
3250	{40+5}
3500	{40+2}
2010	{33+6}
2090	{33+6}
3370	{36+3}
3800	39+2
3150	39+1
3150	{41+2}
2640	{35+1}
1875	{34+3}
2290	{34+3}
2680	{35+3}
3540	38+6
2045	{34+2}
3100	{40}
2415	{35+3}
2375	{38+2}
3240	{38}
2810	39+3
2760	{38+3}
3600	39+2
3780	{39}
3540	{39+3}
3330	38+3
2200	{32+4}
3470	39+1
2680	{34+6}
3150	{38+4}
3300	39+6
3900	{40+2}
2540	{36+4}
3150	{38+1}
2190	{34+3}
3780	{39+2}
3200	{39+1}
3080	{37+6}
2000	{36+2}
2830	{35+6}
3935	{39+3}
4000	39+1
3600	{40+1}
3050	{37+6}
3500	{40}
1990	{36+4}
1610	{30+3}
1030	{27+6}
2125	{36}
3600	{40+3}
3930	{38+3}
3150	{38+3}
3440	{40+3}
2150	{33+3}
2630	{37+2}
1800	{35+1}
2840	{37+3}
4115	{40+4}
3350	{38+4}
3530	38+3
3250	{37+6}
4140	{39+6}
2900	{42+3}
3290	{40+5}
2400	{31+2}
3000	{39+6}
3140	{39+2}
3700	{38+1}
3100	{38+2}
3430	{40+1}
3960	{39}
1250	{32+6}
2300	{34+4}
3500	{38+1}
3170	{38+5}
1900	{33+1}
3000	39+6
3540	{40+4}
4030	39+2
2250	{35+1}
2960	{35+2}
3550	{40+3}
3000	{40+3}
1800	{36+3}
2860	{37+1}
2600	{37+3}
3045	{39+1}
3970	39+6
2160	{36+1}
3960	{40+2}
3565	38+3
3145	39+3
3200	{37+6}
2590	36+3
2130	{37+1}
3200	39+6
3250	{39+5}
3150	39+1
3240	{38+4}
4050	{38+6}
2940	39+3
2760	{39+2}
3000	38+5
2960	{36+4}
1200	{28+2}
2880	{39}
2300	36+3
2950	39+2
1990	{34+3}
3850	40+2
1700	{34+1}
3100	{39}
3250	{38+3}
3460	{38+4}
3810	{40+4}
2330	{37+1}
2740	{38+1}
2500	{38+2}
3600	{39+4}
3385	{39+1}
3680	{41}
3380	{39+5}
3620	{37+2}
2610	{35+6}
2900	39+4
2972	{36+3}
3100	38+3
3700	38+3
3220	{38+1}
2120	{34+1}
1380	{32+3}
3200	{38+1}
3900	{40+2}
2125	{37+2}
3400	{40+1}
2820	{34+2}
1710	{32+4}
2770	{36}
2330	{35+3}
3240	{36+4}
2580	{34+2}
3000	{41+1}
3580	{40+2}
3000	{39}
3300	{40+3}
3360	{40+4}
3150	38+1
3150	38+1
2500	{37+6}
2070	{39}
4150	{39}
3000	{39}
3000	{40+1}
3400	{40+1}
2350	{37+4}
2900	{40+4}
3200	{40+3}
2700	{37+3}
3750	{40+3}
3000	38+5
3700	{41+3}
3490	{40+1}
3000	{36+4}
2270	{35+3}
3000	{38+5}
3065	{40}
1940	{35+1}
2400	{35+3}
3150	{39}
3200	{38+1}
880	{30+5}
3460	38+5
3600	38+5
3250	38+3
2450	{34}
3000	{36+4}
2900	{36+4}
3420	{40+4}
3475	39+4
3000	{37+3}
2090	{36+2}
3580	{39+4}
3070	{39}
2830	{37+3}
3500	{36+6}
1570	{35+3}
4020	{39}
1800	34+3
3390	{39+1}
3740	{40+2}
2850	{38+1}
1390	{29+3}
2840	{35+4}
2610	{39}
1900	{32+2}
2310	{36+1}
3070	{37+1}
2240	{35+5}
1870	{35+4}
3340	{39+4}
2850	{37+2}
2100	{32+2}
3900	{40+2}
2500	{37}
4300	{40+3}
3900	{40+5}
3500	{39+3}
3910	{40+6}
3385	{40+3}
3550	{40+1}
2940	{35+5}
2280	{39}
4350	{38+1}
2970	{40+3}
3500	{36}
2890	{38+1}
2400	{35+1}
2650	{36+4}
3430	38+3
2280	{37+4}
2000	{35+1}
2800	{40+1}
2600	{38+4}
2930	38+2
3380	38+3
3150	{38}
3965	{38+5}
2960	{37}
3200	{37}
3400	{39+2}
3400	38+2
3680	38+3
3960	{39+1}
2060	{38+3}
2345	{35+2}
2090	{38+3}
3760	{39+2}
3400	39+3
3600	{39}
3500	{38+3}
3960	{40+6}
3270	{41+1}
3480	{41+1}
2830	{38+2}
3600	40+1
3150	{38+1}
2500	{39}
3150	{38+1}
3140	{36+6}
2980	37+1
3300	39+6
2900	{38+4}
2450	{35}
2310	{34+5}
3140	{40+1}
3450	{38+4}
3950	39+3
2460	{35+2}
2780	38+5
3480	{39+4}
3680	{39+6}
3080	{39+5}
3115	{38+4}
3450	{38+6}
3780	{39+6}
3820	{38+4}
3550	{39+2}
2550	{35+2}
3400	{38+4}
2770	{36+6}
2800	{38+5}
3750	{39+1}
3685	{39+3}
3580	{38+3}
1200	33+6
2800	40+2
1000	{29+2}
3000	{37+3}
1500	{33+5}
2370	{37+3}
2750	{39+6}
3930	{40+6}
1550	{33+1}
4080	{40+2}
4090	{40+4}
3600	{41+1}
1680	{32+1}
2980	{38}
3450	{36}
4360	{40+1}
2600	{37+1}
3700	{40}
3550	{40+1}
3315	{41+1}
1675	{30+1}
2730	{37+1}
2625	{37+1}
2300	{33+5}
2780	{24}
3350	{39+2}
3550	{40+3}
3970	39+2
3800	{41+3}
3400	39+2
2980	{37+5}
3070	{37+1}
2600	{36+2}
3320	{39}
3240	{39}
2750	{38}
3490	{40}
3220	{38+2}
2880	38+6
2550	{34+3}
3800	{36+6}
2900	{37+6}
1685	{33}
1840	{31+5}
4100	{40+2}
4140	{39+3}
2850	{37+2}
2890	{38+2}
3150	{36+6}
3550	{40+5}
3200	{33+6}
3900	{40+1}
3200	39+3
3080	39+2
2050	{33}
2990	{39}
3400	{39+1}
3900	{40+1}
2920	{38+1}
3150	{36}
3000	{35}
2630	{38}
2880	38+6
3500	{40}
2790	{38+1}
3220	39+1
2850	{38+1}
2100	{35+6}
3400	{39}
3200	{39}
1350	{35}
3780	{39}
3400	39+2
3510	{39}
2160	{35}
3480	38+3
2400	{35+2}
3250	39+4
2460	{35+3}
3540	{40+1}
2890	{38+1}
2500	{34+2}
3650	39+1
2900	39+3
2850	{38}
3150	{24}
1300	{28+4}
1930	{33+2}
4000	{41+2}
3600	{39+5}
3970	{38+4}
3000	{40+2}
2950	38+6
4220	{39}
3240	{40+6}
2050	{33}
3900	{40+1}
3500	{39}
3190	{38}
3440	{40+1}
3520	39+1
3300	{40+2}
2590	{39+2}
3600	39+1
1480	{30+6}
1700	{31+4}
1700	{31+4}
3230	39+1
3110	38+3
3280	{41+2}
3300	{39}
1180	{29+3}
3820	39+2
3750	{40}
3080	{37+6}
3415	{38+3}
2120	{36+1}
2470	{36+1}
2380	{30+1}
3550	39+3
3800	{39+3}
1780	{36+5}
1680	{31+2}
2220	{34+3}
2720	{39+6}
3300	{36+6}
3510	{40+5}
2970	{37}
3050	40+1
1730	{34+4}
2950	{38}
2600	{37}
2880	{41}
1910	{34+3}
3595	{38+3}
[truncated: 10,083 more rows]
